# Supplementary material for: Phylogenetic and structural analyses reveal Cdc2-like kinases (CLKs) as ancient regulators of thermosensitive splicing
Source: J Biol Chem. 2025 Nov 26;302(1):110979. doi: 10.1016/j.jbc.2025.110979 (PMC12795684; doi:10.1016/j.jbc.2025.110979)
Supplement: Supporting Table 2 [file mmc4.xlsx]

## Sheet: Interolog pairs
	Species	Kinase	Interactor	GO - biological process	GO - molecular function	Species	Kinase	Interactor	GO - biological process	GO - molecular function	DIOPT Weighted Score
	human	CLK1/2/3	SRSF7	cellular response to leukemia inhibitory factor [GO:1990830]; mRNA cis splicing, via spliceosome [GO:0045292]; mRNA processing [GO:0006397]; mRNA transport [GO:0051028]; negative regulation of mRNA splicing, via spliceosome [GO:0048025]; RNA splicing [GO:0008380]	mRNA binding [GO:0003729]; protein domain specific binding [GO:0019904]; RNA binding [GO:0003723]; zinc ion binding [GO:0008270]	fruit fly	DOA	Rbp1	mRNA cis splicing, via spliceosome [GO:0045292]; regulation of alternative mRNA splicing, via spliceosome [GO:0000381]; regulation of gene expression [GO:0010468]; regulation of mRNA 3'-end processing [GO:0031440]; regulation of transcriptional start site selection at RNA polymerase II promoter [GO:0001178]; RNA splicing [GO:0008380]	mRNA binding [GO:0003729]	8.78
	human	CLK1/2/3	SRSF3	cellular response to leukemia inhibitory factor [GO:1990830]; mRNA export from nucleus [GO:0006406]; mRNA processing [GO:0006397]; primary miRNA processing [GO:0031053]; regulation of mRNA splicing, via spliceosome [GO:0048024]; RNA splicing [GO:0008380]	phospholipase binding [GO:0043274]; primary miRNA binding [GO:0070878]; protein-RNA sequence-specific adaptor activity [GO:0160134]; RNA binding [GO:0003723]	fruit fly	DOA	Rbp1	mRNA cis splicing, via spliceosome [GO:0045292]; regulation of alternative mRNA splicing, via spliceosome [GO:0000381]; regulation of gene expression [GO:0010468]; regulation of mRNA 3'-end processing [GO:0031440]; regulation of transcriptional start site selection at RNA polymerase II promoter [GO:0001178]; RNA splicing [GO:0008380]	mRNA binding [GO:0003729]	9.72
	human	CLK1/2/3	TRA2B	cellular response to glucose stimulus [GO:0071333]; cerebral cortex regionalization [GO:0021796]; embryonic brain development [GO:1990403]; mRNA splicing, via spliceosome [GO:0000398]; positive regulation of mRNA splicing, via spliceosome [GO:0048026]; regulation of alternative mRNA splicing, via spliceosome [GO:0000381]; regulation of RNA splicing [GO:0043484]; RNA splicing, via transesterificat…	identical protein binding [GO:0042802]; mRNA binding [GO:0003729]; pre-mRNA binding [GO:0036002]; protein domain specific binding [GO:0019904]; RNA binding [GO:0003723]	fruit fly	DOA	tra2	cell differentiation [GO:0030154]; female sex determination [GO:0030237]; female somatic sex determination [GO:0019101]; male somatic sex determination [GO:0019102]; mRNA processing [GO:0006397]; mRNA splicing, via spliceosome [GO:0000398]; positive regulation of mRNA splicing, via spliceosome [GO:0048026]; regulation of alternative mRNA splicing, via spliceosome [GO:0000381]; reproductive proces…	identical protein binding [GO:0042802]; mRNA binding [GO:0003729]; pre-mRNA binding [GO:0036002]; RNA binding [GO:0003723]	11.85
	human	CLK1/2/3	TRA2A	mRNA splicing, via spliceosome [GO:0000398]; positive regulation of mRNA splicing, via spliceosome [GO:0048026]	RNA binding [GO:0003723]	fruit fly	DOA	tra2	cell differentiation [GO:0030154]; female sex determination [GO:0030237]; female somatic sex determination [GO:0019101]; male somatic sex determination [GO:0019102]; mRNA processing [GO:0006397]; mRNA splicing, via spliceosome [GO:0000398]; positive regulation of mRNA splicing, via spliceosome [GO:0048026]; regulation of alternative mRNA splicing, via spliceosome [GO:0000381]; reproductive proces…	identical protein binding [GO:0042802]; mRNA binding [GO:0003729]; pre-mRNA binding [GO:0036002]; RNA binding [GO:0003723]	10.98		Total interolog pairs		54
	human	CLK1/2/3/4	SRSF1	alternative mRNA splicing, via spliceosome [GO:0000380]; liver regeneration [GO:0097421]; mRNA 5'-splice site recognition [GO:0000395]; mRNA processing [GO:0006397]; mRNA splice site recognition [GO:0006376]; mRNA splicing, via spliceosome [GO:0000398]; mRNA transport [GO:0051028]; oligodendrocyte differentiation [GO:0048709]; positive regulation of RNA splicing [GO:0033120]; regulation of RNA sp…	DNA topoisomerase binding [GO:0044547]; mRNA binding [GO:0003729]; protein kinase B binding [GO:0043422]; RNA binding [GO:0003723]	fruit fly	DOA	SF2	alternative mRNA splicing, via spliceosome [GO:0000380]; mRNA splicing, via spliceosome [GO:0000398]; regulation of alternative mRNA splicing, via spliceosome [GO:0000381]; regulation of gene expression [GO:0010468]; regulation of mRNA 3'-end processing [GO:0031440]; regulation of transcriptional start site selection at RNA polymerase II promoter [GO:0001178]; RNA export from nucleus [GO:0006405]	DNA binding [GO:0003677]; mRNA binding [GO:0003729]; RNA binding [GO:0003723]	14.87
	human	CLK1	Srsf9	alternative mRNA splicing, via spliceosome [GO:0000380]; mRNA processing [GO:0006397]; mRNA splice site recognition [GO:0006376]; negative regulation of mRNA splicing, via spliceosome [GO:0048025]; response to alkaloid [GO:0043279]; response to toxic substance [GO:0009636]	protein domain specific binding [GO:0019904]; RNA binding [GO:0003723]	fruit fly	DOA	SF2	alternative mRNA splicing, via spliceosome [GO:0000380]; mRNA splicing, via spliceosome [GO:0000398]; regulation of alternative mRNA splicing, via spliceosome [GO:0000381]; regulation of gene expression [GO:0010468]; regulation of mRNA 3'-end processing [GO:0031440]; regulation of transcriptional start site selection at RNA polymerase II promoter [GO:0001178]; RNA export from nucleus [GO:0006405]	DNA binding [GO:0003677]; mRNA binding [GO:0003729]; RNA binding [GO:0003723]	10.81
	human	CLK1/2/3	SRSF8	mRNA processing [GO:0006397]; regulation of alternative mRNA splicing, via spliceosome [GO:0000381]; RNA splicing [GO:0008380]	RNA binding [GO:0003723]	fruit fly	DOA	SC35	regulation of alternative mRNA splicing, via spliceosome [GO:0000381]; regulation of gene expression [GO:0010468]; regulation of mRNA 3'-end processing [GO:0031440]; regulation of transcriptional start site selection at RNA polymerase II promoter [GO:0001178]	mRNA binding [GO:0003729]; RNA binding [GO:0003723]	8.89			Total PPI	In interolog pair
	human	CLK1/2/3	RBM39	mRNA processing [GO:0006397]; regulation of mRNA splicing, via spliceosome [GO:0048024]; RNA processing [GO:0006396]; RNA splicing [GO:0008380]	RNA binding [GO:0003723]; RS domain binding [GO:0050733]; U1 snRNP binding [GO:1990446]	fruit fly	DOA	Caper	mRNA splicing, via spliceosome [GO:0000398]; regulation of alternative mRNA splicing, via spliceosome [GO:0000381]	mRNA binding [GO:0003729]; U1 snRNP binding [GO:1990446]	12.86		Human	523	38
	human	CLK1/2/3	SRSF11	mRNA processing [GO:0006397]; RNA splicing [GO:0008380]	identical protein binding [GO:0042802]; RNA binding [GO:0003723]	fruit fly	DOA	Srp54	mRNA splicing, via spliceosome [GO:0000398]; regulation of alternative mRNA splicing, via spliceosome [GO:0000381]; regulation of gene expression [GO:0010468]; regulation of mRNA 3'-end processing [GO:0031440]; regulation of transcriptional start site selection at RNA polymerase II promoter [GO:0001178]	mRNA binding [GO:0003729]; poly-pyrimidine tract binding [GO:0008187]; RNA binding [GO:0003723]	9.95		Drosophila	86	19
	human	CLK1/2/3	PRPF4B	mRNA cis splicing, via spliceosome [GO:0045292]; mRNA splicing, via spliceosome [GO:0000398]; positive regulation of hippo signaling [GO:0035332]; positive regulation of protein export from nucleus [GO:0046827]; regulation of mitotic cell cycle spindle assembly checkpoint [GO:0090266]; spliceosomal snRNP assembly [GO:0000387]; spliceosomal tri-snRNP complex assembly [GO:0000244]	3-phosphoinositide-dependent protein kinase activity [GO:0004676]; AMP-activated protein kinase activity [GO:0004679]; ATP binding [GO:0005524]; DNA-dependent protein kinase activity [GO:0004677]; eukaryotic translation initiation factor 2alpha kinase activity [GO:0004694]; histone H2AS1 kinase activity [GO:0044024]; histone H2AS121 kinase activity [GO:0072371]; histone H2AT120 kinase activity [G…	fruit fly	DOA	CG7028	mRNA cis splicing, via spliceosome [GO:0045292]; mRNA splicing, via spliceosome [GO:0000398]	3-phosphoinositide-dependent protein kinase activity [GO:0004676]; AMP-activated protein kinase activity [GO:0004679]; ATP binding [GO:0005524]; DNA-dependent protein kinase activity [GO:0004677]; eukaryotic translation initiation factor 2alpha kinase activity [GO:0004694]; histone H2AS1 kinase activity [GO:0044024]; histone H2AS121 kinase activity [GO:0072371]; histone H2AT120 kinase activity [G…	12.77		Fission yeast	97	14
	human	CLK1/2	CLK1	regulation of RNA splicing [GO:0043484]	ATP binding [GO:0005524]; histone H2AXY142 kinase activity [GO:0140801]; histone H3Y41 kinase activity [GO:0035401]; non-membrane spanning protein tyrosine kinase activity [GO:0004715]; protein serine kinase activity [GO:0106310]; protein serine/threonine kinase activity [GO:0004674]; protein serine/threonine/tyrosine kinase activity [GO:0004712]; protein tyrosine kinase activity [GO:0004713]	fruit fly	DOA	Doa	blastoderm segmentation [GO:0007350]; compound eye development [GO:0048749]; compound eye photoreceptor development [GO:0042051]; negative regulation of male germ cell proliferation [GO:2000255]; nervous system development [GO:0007399]; positive regulation of antimicrobial peptide production [GO:0002225]; positive regulation of Toll signaling pathway [GO:0045752]; protein secretion [GO:0009306]; …	ATP binding [GO:0005524]; histone H2AXY142 kinase activity [GO:0140801]; histone H3Y41 kinase activity [GO:0035401]; protein kinase activity [GO:0004672]; protein serine kinase activity [GO:0106310]; protein serine/threonine kinase activity [GO:0004674]; protein serine/threonine/tyrosine kinase activity [GO:0004712]	8.8		Bakers yeast	226	21
	human	CLK2	CPSF6	co-transcriptional mRNA 3'-end processing, cleavage and polyadenylation pathway [GO:0180010]; mRNA 3'-end processing [GO:0031124]; mRNA alternative polyadenylation [GO:0110104]; mRNA processing [GO:0006397]; positive regulation of RNA export from nucleus [GO:0046833]; protein heterotetramerization [GO:0051290]; protein tetramerization [GO:0051262]	exon-exon junction complex binding [GO:1990448]; mRNA binding [GO:0003729]; ribosomal large subunit binding [GO:0043023]; RNA binding [GO:0003723]	fruit fly	DOA	Cpsf6	mRNA alternative polyadenylation [GO:0110104]; regulation of alternative mRNA splicing, via spliceosome [GO:0000381]	mRNA binding [GO:0003729]	13.89
	human	CLK2	CPSF7	co-transcriptional mRNA 3'-end processing, cleavage and polyadenylation pathway [GO:0180010]; mRNA 3'-end processing [GO:0031124]; mRNA alternative polyadenylation [GO:0110104]; protein heterotetramerization [GO:0051290]; protein tetramerization [GO:0051262]	mRNA binding [GO:0003729]; RNA binding [GO:0003723]	fruit fly	DOA	Cpsf6	mRNA alternative polyadenylation [GO:0110104]; regulation of alternative mRNA splicing, via spliceosome [GO:0000381]	mRNA binding [GO:0003729]	10.85		Total homologous interactors		92
	human	CLK2	RBM6	mRNA splicing, via spliceosome [GO:0000398]; RNA processing [GO:0006396]	DNA binding [GO:0003677]; RNA binding [GO:0003723]	fruit fly	DOA	CG4887	mRNA splicing, via spliceosome [GO:0000398]	metal ion binding [GO:0046872]; mRNA binding [GO:0003729]; RNA binding [GO:0003723]	5.81
	human	CLK1/2/3/4	SRRM2	mRNA splicing, via spliceosome [GO:0000398]	C2H2 zinc finger domain binding [GO:0070742]; mRNA binding [GO:0003729]; RNA binding [GO:0003723]	fruit fly	DOA	CG7971	mRNA splicing, via spliceosome [GO:0000398]	RNA binding	7.84
	human	CLK1/2/3	Ube2i	cell division [GO:0051301]; chromosome segregation [GO:0007059]; mitotic nuclear membrane reassembly [GO:0007084]; negative regulation of DNA-templated transcription [GO:0045892]; negative regulation of transcription by RNA polymerase II [GO:0000122]; nuclear export [GO:0051168]; positive regulation of cell migration [GO:0030335]; positive regulation of SUMO transferase activity [GO:1903755]; pro…	ATP binding [GO:0005524]; enzyme binding [GO:0019899]; RING-like zinc finger domain binding [GO:0071535]; RNA binding [GO:0003723]; small protein activating enzyme binding [GO:0044388]; SUMO conjugating enzyme activity [GO:0061656]; SUMO transferase activity [GO:0019789]; transcription coregulator binding [GO:0001221]; transcription factor binding [GO:0008134]	fruit fly	DOA	lwr	cellular response to transforming growth factor beta stimulus [GO:0071560]; dorsal closure [GO:0007391]; female meiosis chromosome segregation [GO:0016321]; female meiotic nuclear division [GO:0007143]; germ cell migration [GO:0008354]; negative regulation melanotic encapsulation of foreign target [GO:0140540]; negative regulation of hemocyte differentiation [GO:0045611]; negative regulation of h…	ATP binding [GO:0005524]; heat shock protein binding [GO:0031072]; identical protein binding [GO:0042802]; SUMO conjugating enzyme activity [GO:0061656]; ubiquitin activating enzyme binding [GO:0033134]	13.91
	human	CLK1	CUL3	anaphase-promoting complex-dependent catabolic process [GO:0031145]; cell migration [GO:0016477]; cell projection organization [GO:0030030]; cellular response to amino acid stimulus [GO:0071230]; cellular response to oxidative stress [GO:0034599]; COPII vesicle coating [GO:0048208]; embryonic cleavage [GO:0040016]; endoplasmic reticulum to Golgi vesicle-mediated transport [GO:0006888]; fibroblast…	cyclin binding [GO:0030332]; identical protein binding [GO:0042802]; Notch binding [GO:0005112]; POZ domain binding [GO:0031208]; ubiquitin ligase complex scaffold activity [GO:0160072]; ubiquitin protein ligase activity [GO:0061630]; ubiquitin protein ligase binding [GO:0031625]	fruit fly	DOA	Cul3	axonogenesis [GO:0007409]; dendrite morphogenesis [GO:0048813]; imaginal disc-derived wing morphogenesis [GO:0007476]; locomotor rhythm [GO:0045475]; negative regulation of smoothened signaling pathway [GO:0045879]; negative regulation of torso signaling pathway [GO:0120177]; pole cell fate determination [GO:0007278]; proteasome-mediated ubiquitin-dependent protein catabolic process [GO:0043161];…	ubiquitin ligase complex scaffold activity [GO:0160072]; ubiquitin protein ligase binding [GO:0031625]	15.8
	human	CLK4	GSK3B	beta-catenin destruction complex disassembly [GO:1904886]; canonical Wnt signaling pathway [GO:0060070]; cell differentiation [GO:0030154]; cellular response to amyloid-beta [GO:1904646]; cellular response to interleukin-3 [GO:0036016]; cellular response to retinoic acid [GO:0071300]; circadian rhythm [GO:0007623]; epithelial to mesenchymal transition [GO:0001837]; ER overload response [GO:000698…	3-phosphoinositide-dependent protein kinase activity [GO:0004676]; AMP-activated protein kinase activity [GO:0004679]; ATP binding [GO:0005524]; beta-catenin binding [GO:0008013]; DNA-dependent protein kinase activity [GO:0004677]; dynactin binding [GO:0034452]; eukaryotic translation initiation factor 2alpha kinase activity [GO:0004694]; histone H2AS1 kinase activity [GO:0044024]; histone H2AS12…	fruit fly	DOA	sgg	cell differentiation [GO:0030154]; chaeta development [GO:0022416]; chaeta morphogenesis [GO:0008407]; chitin-based larval cuticle pattern formation [GO:0035293]; circadian rhythm [GO:0007623]; entrainment of circadian clock [GO:0009649]; epithelial cell morphogenesis [GO:0003382]; establishment of epithelial cell planar polarity [GO:0090163]; female meiotic nuclear division [GO:0007143]; follicl…	3-phosphoinositide-dependent protein kinase activity [GO:0004676]; AMP-activated protein kinase activity [GO:0004679]; ATP binding [GO:0005524]; DNA-dependent protein kinase activity [GO:0004677]; eukaryotic translation initiation factor 2alpha kinase activity [GO:0004694]; histone H2AS1 kinase activity [GO:0044024]; histone H2AS121 kinase activity [GO:0072371]; histone H2AT120 kinase activity [G…	12.79
	human	CLK1	PPP1CB	cell division [GO:0051301]; circadian regulation of gene expression [GO:0032922]; entrainment of circadian clock by photoperiod [GO:0043153]; glycogen metabolic process [GO:0005977]; MAPK cascade [GO:0000165]; protein dephosphorylation [GO:0006470]; regulation of cell adhesion [GO:0030155]; regulation of circadian rhythm [GO:0042752]	calmodulin-dependent protein phosphatase activity [GO:0033192]; histone H2AXS140 phosphatase activity [GO:0140791]; MAP kinase serine/threonine phosphatase activity [GO:1990439]; metal ion binding [GO:0046872]; myosin phosphatase activity [GO:0017018]; myosin-light-chain-phosphatase activity [GO:0050115]; phosphatase activity [GO:0016791]; protein kinase binding [GO:0019901]; protein serine/threo…	fruit fly	DOA	Pp1-87B	adult locomotory behavior [GO:0008344]; axon guidance [GO:0007411]; chromosome condensation [GO:0030261]; chromosome segregation [GO:0007059]; learning or memory [GO:0007611]; locomotion [GO:0040011]; mitotic cell cycle [GO:0000278]; mitotic metaphase chromosome alignment [GO:0007080]; negative regulation of BMP signaling pathway [GO:0030514]; nervous system development [GO:0007399]; olfactory le…	calmodulin-dependent protein phosphatase activity [GO:0033192]; histone H2AXS140 phosphatase activity [GO:0140791]; MAP kinase serine/threonine phosphatase activity [GO:1990439]; metal ion binding [GO:0046872]; myosin phosphatase activity [GO:0017018]; protein serine/threonine phosphatase activity [GO:0004722]; RNA polymerase II CTD heptapeptide repeat S2 phosphatase activity [GO:0180006]; RNA po…	7.73
	human	CLK1	PPP1CB	cell division [GO:0051301]; circadian regulation of gene expression [GO:0032922]; entrainment of circadian clock by photoperiod [GO:0043153]; glycogen metabolic process [GO:0005977]; MAPK cascade [GO:0000165]; protein dephosphorylation [GO:0006470]; regulation of cell adhesion [GO:0030155]; regulation of circadian rhythm [GO:0042752]	calmodulin-dependent protein phosphatase activity [GO:0033192]; histone H2AXS140 phosphatase activity [GO:0140791]; MAP kinase serine/threonine phosphatase activity [GO:1990439]; metal ion binding [GO:0046872]; myosin phosphatase activity [GO:0017018]; myosin-light-chain-phosphatase activity [GO:0050115]; phosphatase activity [GO:0016791]; protein kinase binding [GO:0019901]; protein serine/threo…	fruit fly	DOA	Pp4-19C	double-strand break repair via homologous recombination [GO:0000724]; microtubule-based process [GO:0007017]; mitotic cell cycle [GO:0000278]; negative regulation of peptidoglycan recognition protein signaling pathway [GO:0061060]; negative regulation of smoothened signaling pathway [GO:0045879]; regulation of mitotic cell cycle [GO:0007346]	calmodulin-dependent protein phosphatase activity [GO:0033192]; histone H2AXS140 phosphatase activity [GO:0140791]; MAP kinase serine/threonine phosphatase activity [GO:1990439]; metal ion binding [GO:0046872]; myosin phosphatase activity [GO:0017018]; protein serine/threonine phosphatase activity [GO:0004722]; RNA polymerase II CTD heptapeptide repeat S2 phosphatase activity [GO:0180006]; RNA po…	4.82
	human	CLK1/2/3	RBM39	mRNA processing [GO:0006397]; regulation of mRNA splicing, via spliceosome [GO:0048024]; RNA processing [GO:0006396]; RNA splicing [GO:0008380]	RNA binding [GO:0003723]; RS domain binding [GO:0050733]; U1 snRNP binding [GO:1990446]	fission yeast	LKH1	rsd1	mRNA cis splicing, via spliceosome [GO:0045292]	RNA binding [GO:0003723]; U1 snRNP binding [GO:1990446]	11.76
	human	CLK1	SF3B1	chromatin remodeling [GO:0006338]; mRNA splicing, via spliceosome [GO:0000398]; positive regulation of transcription by RNA polymerase I [GO:0045943]; positive regulation of transcription by RNA polymerase II [GO:0045944]; positive regulation of transcription by RNA polymerase III [GO:0045945]; RNA splicing [GO:0008380]; RNA splicing, via transesterification reactions [GO:0000375]; spliceosomal c…	mRNA binding [GO:0003729]; RNA binding [GO:0003723]; splicing factor binding [GO:1990935]	fission yeast	LKH1	prp10	mRNA cis splicing, via spliceosome [GO:0045292]; siRNA-mediated pericentric heterochromatin formation [GO:0140727]; spliceosomal complex assembly [GO:0000245]	mRNA binding [GO:0003729]	13.86
	human	CLK2	SNRNP27	mRNA splicing, via spliceosome [GO:0000398]	nucleic acid binding [GO:0003676]	fission yeast	LKH1	SPCC162.01c	mRNA cis splicing, via spliceosome [GO:0045292]	RNA binding [GO:0003723]	9.94
	human	CLK4	GTF2H2	G protein-coupled receptor internalization [GO:0002031]; nucleotide-excision repair [GO:0006289]; regulation of transcription by RNA polymerase II [GO:0006357]; response to UV [GO:0009411]; transcription by RNA polymerase II [GO:0006366]; transcription initiation at RNA polymerase II promoter [GO:0006367]	RNA polymerase II general transcription initiation factor activity [GO:0016251]; zinc ion binding [GO:0008270]	fission yeast	LKH1	ssl1	nucleotide-excision repair [GO:0006289]; regulation of transcription by RNA polymerase II [GO:0006357]; transcription initiation at RNA polymerase II promoter [GO:0006367]	RNA polymerase II general transcription initiation factor activity [GO:0016251]; zinc ion binding [GO:0008270]	13.86
	human	CLK4	GTF2H2C	DNA-templated transcription [GO:0006351]; nucleotide-excision repair [GO:0006289]; regulation of transcription by RNA polymerase II [GO:0006357]	zinc ion binding [GO:0008270]	fission yeast	LKH1	ssl1	nucleotide-excision repair [GO:0006289]; regulation of transcription by RNA polymerase II [GO:0006357]; transcription initiation at RNA polymerase II promoter [GO:0006367]	RNA polymerase II general transcription initiation factor activity [GO:0016251]; zinc ion binding [GO:0008270]	12.86
	human	CLK3	NEDD4	cellular response to UV [GO:0034644]; DNA damage response [GO:0006974]; formation of structure involved in a symbiotic process [GO:0044111]; innate immune response [GO:0045087]; lysosomal transport [GO:0007041]; negative regulation of sodium ion transmembrane transporter activity [GO:2000650]; negative regulation of sodium ion transport [GO:0010766]; negative regulation of transcription by RNA po…	beta-2 adrenergic receptor binding [GO:0031698]; enzyme binding [GO:0019899]; phosphoserine residue binding [GO:0050815]; phosphothreonine residue binding [GO:0050816]; proline-rich region binding [GO:0070064]; protein domain specific binding [GO:0019904]; RNA polymerase binding [GO:0070063]; sodium channel inhibitor activity [GO:0019871]; ubiquitin binding [GO:0043130]; ubiquitin protein ligase …	fission yeast	LKH1	pub1	cytoplasm to vacuole targeting by the NVT pathway [GO:0120113]; negative regulation of Golgi to plasma membrane protein transport [GO:0042997]; negative regulation of L-leucine import across plasma membrane [GO:1905533]; negative regulation of uracil import across plasma membrane [GO:1905530]; protein ubiquitination [GO:0016567]; ubiquitin-dependent protein catabolic process [GO:0006511]	phospholipid binding [GO:0005543]; ubiquitin protein ligase activity [GO:0061630]	10.85
	human	CLK1	PPP1CB	cell division [GO:0051301]; circadian regulation of gene expression [GO:0032922]; entrainment of circadian clock by photoperiod [GO:0043153]; glycogen metabolic process [GO:0005977]; MAPK cascade [GO:0000165]; protein dephosphorylation [GO:0006470]; regulation of cell adhesion [GO:0030155]; regulation of circadian rhythm [GO:0042752]	calmodulin-dependent protein phosphatase activity [GO:0033192]; histone H2AXS140 phosphatase activity [GO:0140791]; MAP kinase serine/threonine phosphatase activity [GO:1990439]; metal ion binding [GO:0046872]; myosin phosphatase activity [GO:0017018]; myosin-light-chain-phosphatase activity [GO:0050115]; phosphatase activity [GO:0016791]; protein kinase binding [GO:0019901]; protein serine/threo…	fission yeast	LKH1	ppa2	cell division [GO:0051301]; meiotic centromeric cohesion protection in anaphase I [GO:1990813]; mitotic cell cycle [GO:0000278]; negative regulation of G2/M transition of mitotic cell cycle [GO:0010972]; negative regulation of induction of conjugation with cellular fusion [GO:0010515]; regulation of septation initiation signaling [GO:0031029]	calmodulin-dependent protein phosphatase activity [GO:0033192]; histone H2AXS140 phosphatase activity [GO:0140791]; MAP kinase serine/threonine phosphatase activity [GO:1990439]; metal ion binding [GO:0046872]; myosin phosphatase activity [GO:0017018]; phosphoprotein phosphatase activity [GO:0004721]; protein serine/threonine phosphatase activity [GO:0004722]; RNA polymerase II CTD heptapeptide r…	4.82
	human	CLK2	MTREX	DNA damage response [GO:0006974]; maturation of 5.8S rRNA [GO:0000460]; mRNA splicing, via spliceosome [GO:0000398]; RNA catabolic process [GO:0006401]; rRNA processing [GO:0006364]; snRNA catabolic process [GO:0016076]	ATP binding [GO:0005524]; ATP hydrolysis activity [GO:0016887]; ATP-dependent H2AZ histone chaperone activity [GO:0140849]; ATP-dependent H3-H4 histone complex chaperone activity [GO:0140665]; chromatin extrusion motor activity [GO:0140584]; cohesin loader activity [GO:0061775]; DNA clamp loader activity [GO:0003689]; RNA binding [GO:0003723]; RNA helicase activity [GO:0003724]	bakers yeast	KNS1	MTR4	exonucleolytic trimming to generate mature 3'-end of 5.8S rRNA from tricistronic rRNA transcript (SSU-rRNA, 5.8S rRNA, LSU-rRNA) [GO:0000467]; maturation of 5.8S rRNA [GO:0000460]; mRNA processing [GO:0006397]; nuclear mRNA surveillance [GO:0071028]; nuclear mRNA surveillance of mRNA 3'-end processing [GO:0071031]; nuclear polyadenylation-dependent mRNA catabolic process [GO:0071042]; nuclear pol…	3'-5' RNA helicase activity [GO:0034458]; ATP binding [GO:0005524]; ATP hydrolysis activity [GO:0016887]; ATP-dependent H2AZ histone chaperone activity [GO:0140849]; ATP-dependent H3-H4 histone complex chaperone activity [GO:0140665]; chromatin extrusion motor activity [GO:0140584]; cohesin loader activity [GO:0061775]; DNA clamp loader activity [GO:0003689]; mRNA binding [GO:0003729]; oxidoreduc…	14.71
	human	CLK1/2/3	SRPK2	angiogenesis [GO:0001525]; cell differentiation [GO:0030154]; innate immune response [GO:0045087]; intracellular signal transduction [GO:0035556]; negative regulation of viral genome replication [GO:0045071]; nuclear speck organization [GO:0035063]; peptidyl-serine phosphorylation [GO:0018105]; positive regulation of cell cycle [GO:0045787]; positive regulation of cell population proliferation [G…	14-3-3 protein binding [GO:0071889]; 3-phosphoinositide-dependent protein kinase activity [GO:0004676]; AMP-activated protein kinase activity [GO:0004679]; ATP binding [GO:0005524]; DNA-dependent protein kinase activity [GO:0004677]; eukaryotic translation initiation factor 2alpha kinase activity [GO:0004694]; histone H2AS1 kinase activity [GO:0044024]; histone H2AS121 kinase activity [GO:0072371…	bakers yeast	KNS1	SKY1	intracellular monoatomic cation homeostasis [GO:0030003]; intracellular monoatomic ion homeostasis [GO:0006873]; mRNA splice site recognition [GO:0006376]; positive regulation of protein import into nucleus [GO:0042307]; regulation of cell size [GO:0008361]; regulation of mRNA processing [GO:0050684]; response to xenobiotic stimulus [GO:0009410]; spliceosomal complex assembly [GO:0000245]; stress…	3-phosphoinositide-dependent protein kinase activity [GO:0004676]; AMP-activated protein kinase activity [GO:0004679]; ATP binding [GO:0005524]; DNA-dependent protein kinase activity [GO:0004677]; eukaryotic translation initiation factor 2alpha kinase activity [GO:0004694]; histone H2AS1 kinase activity [GO:0044024]; histone H2AS121 kinase activity [GO:0072371]; histone H2AT120 kinase activity [G…	11.78
	human	CLK1/3/4	SRPK1	chromosome segregation [GO:0007059]; innate immune response [GO:0045087]; intracellular signal transduction [GO:0035556]; negative regulation of viral genome replication [GO:0045071]; positive regulation of viral genome replication [GO:0045070]; protein phosphorylation [GO:0006468]; regulation of mRNA processing [GO:0050684]; regulation of mRNA splicing, via spliceosome [GO:0048024]; RNA splicing…	3-phosphoinositide-dependent protein kinase activity [GO:0004676]; AMP-activated protein kinase activity [GO:0004679]; ATP binding [GO:0005524]; DNA-dependent protein kinase activity [GO:0004677]; eukaryotic translation initiation factor 2alpha kinase activity [GO:0004694]; histone H2AS1 kinase activity [GO:0044024]; histone H2AS121 kinase activity [GO:0072371]; histone H2AT120 kinase activity [G…	bakers yeast	KNS1	SKY1	intracellular monoatomic cation homeostasis [GO:0030003]; intracellular monoatomic ion homeostasis [GO:0006873]; mRNA splice site recognition [GO:0006376]; positive regulation of protein import into nucleus [GO:0042307]; regulation of cell size [GO:0008361]; regulation of mRNA processing [GO:0050684]; response to xenobiotic stimulus [GO:0009410]; spliceosomal complex assembly [GO:0000245]; stress…	3-phosphoinositide-dependent protein kinase activity [GO:0004676]; AMP-activated protein kinase activity [GO:0004679]; ATP binding [GO:0005524]; DNA-dependent protein kinase activity [GO:0004677]; eukaryotic translation initiation factor 2alpha kinase activity [GO:0004694]; histone H2AS1 kinase activity [GO:0044024]; histone H2AS121 kinase activity [GO:0072371]; histone H2AT120 kinase activity [G…	11.78
	human	CLK3	PDCD11	rRNA processing [GO:0006364]	NF-kappaB binding [GO:0051059]; RNA binding [GO:0003723]	bakers yeast	KNS1	RRP5	90S preribosome assembly [GO:0034463]; endonucleolytic cleavage in 5'-ETS of tricistronic rRNA transcript (SSU-rRNA, 5.8S rRNA, LSU-rRNA) [GO:0000480]; endonucleolytic cleavage in ITS1 to separate SSU-rRNA from 5.8S rRNA and LSU-rRNA from tricistronic rRNA transcript (SSU-rRNA, 5.8S rRNA, LSU-rRNA) [GO:0000447]; endonucleolytic cleavage in ITS1 upstream of 5.8S rRNA from tricistronic rRNA transcr…	box C/D sno(s)RNA binding [GO:0034512]; box H/ACA snoRNA binding [GO:0034513]; mRNA binding [GO:0003729]; poly(U) RNA binding [GO:0008266]; RNA binding [GO:0003723]; rRNA primary transcript binding [GO:0042134]; snoRNA binding [GO:0030515]; U3 snoRNA binding [GO:0034511]	14.74
	human	CLK2	SRPK3	cell differentiation [GO:0030154]; intracellular signal transduction [GO:0035556]; muscle tissue development [GO:0060537]; regulation of mRNA processing [GO:0050684]; skeletal muscle tissue development [GO:0007519]; spliceosomal complex assembly [GO:0000245]	3-phosphoinositide-dependent protein kinase activity [GO:0004676]; AMP-activated protein kinase activity [GO:0004679]; ATP binding [GO:0005524]; DNA-dependent protein kinase activity [GO:0004677]; eukaryotic translation initiation factor 2alpha kinase activity [GO:0004694]; histone H2AS1 kinase activity [GO:0044024]; histone H2AS121 kinase activity [GO:0072371]; histone H2AT120 kinase activity [G…	bakers yeast	KNS1	SKY1	intracellular monoatomic cation homeostasis [GO:0030003]; intracellular monoatomic ion homeostasis [GO:0006873]; mRNA splice site recognition [GO:0006376]; positive regulation of protein import into nucleus [GO:0042307]; regulation of cell size [GO:0008361]; regulation of mRNA processing [GO:0050684]; response to xenobiotic stimulus [GO:0009410]; spliceosomal complex assembly [GO:0000245]; stress…	3-phosphoinositide-dependent protein kinase activity [GO:0004676]; AMP-activated protein kinase activity [GO:0004679]; ATP binding [GO:0005524]; DNA-dependent protein kinase activity [GO:0004677]; eukaryotic translation initiation factor 2alpha kinase activity [GO:0004694]; histone H2AS1 kinase activity [GO:0044024]; histone H2AS121 kinase activity [GO:0072371]; histone H2AT120 kinase activity [G…	12.73
	human	CLK2	PATL1	deadenylation-dependent decapping of nuclear-transcribed mRNA [GO:0000290]; P-body assembly [GO:0033962]	poly(G) binding [GO:0034046]; poly(U) RNA binding [GO:0008266]; RNA binding [GO:0003723]	bakers yeast	KNS1	PAT1	cell division [GO:0051301]; cellular response to glucose starvation [GO:0042149]; deadenylation-dependent decapping of nuclear-transcribed mRNA [GO:0000290]; formation of translation preinitiation complex [GO:0001731]; mRNA processing [GO:0006397]; negative regulation of translational initiation [GO:0045947]; P-body assembly [GO:0033962]; regulation of translational initiation [GO:0006446]	chromatin binding [GO:0003682]; mRNA binding [GO:0003729]; RNA binding [GO:0003723]	7.97
	human	CLK2	HNRNPM	alternative mRNA splicing, via spliceosome [GO:0000380]; mRNA splicing, via spliceosome [GO:0000398]	mRNA binding [GO:0003729]; protein domain specific binding [GO:0019904]; RNA binding [GO:0003723]	bakers yeast	KNS1	HRB1	nuclear mRNA surveillance [GO:0071028]; poly(A)+ mRNA export from nucleus [GO:0016973]	chromatin binding [GO:0003682]; mRNA binding [GO:0003729]; RNA binding [GO:0003723]	4.94
	human	CLK2	AKT1	activation-induced cell death of T cells [GO:0006924]; anoikis [GO:0043276]; apoptotic mitochondrial changes [GO:0008637]; behavioral response to pain [GO:0048266]; cell differentiation [GO:0030154]; cell migration involved in sprouting angiogenesis [GO:0002042]; cell population proliferation [GO:0008283]; cellular response to decreased oxygen levels [GO:0036294]; cellular response to epidermal g…	14-3-3 protein binding [GO:0071889]; 3-phosphoinositide-dependent protein kinase activity [GO:0004676]; AMP-activated protein kinase activity [GO:0004679]; ATP binding [GO:0005524]; calmodulin binding [GO:0005516]; DNA-dependent protein kinase activity [GO:0004677]; enzyme binding [GO:0019899]; eukaryotic translation initiation factor 2alpha kinase activity [GO:0004694]; histone H2AS1 kinase acti…	bakers yeast	KNS1	SCH9	cellular response to oxidative stress [GO:0034599]; intracellular signal transduction [GO:0035556]; positive regulation of hydrogen sulfide biosynthetic process [GO:1904828]; positive regulation of ribosomal protein gene transcription by RNA polymerase II [GO:0060963]; positive regulation of transcription by RNA polymerase I [GO:0045943]; positive regulation of transcription by RNA polymerase III…	3-phosphoinositide-dependent protein kinase activity [GO:0004676]; AMP-activated protein kinase activity [GO:0004679]; ATP binding [GO:0005524]; DNA-dependent protein kinase activity [GO:0004677]; eukaryotic translation initiation factor 2alpha kinase activity [GO:0004694]; histone H2AS1 kinase activity [GO:0044024]; histone H2AS121 kinase activity [GO:0072371]; histone H2AT120 kinase activity [G…	4.94
	human	CLK2	CSNK2A1	apoptotic process [GO:0006915]; chaperone-mediated protein folding [GO:0061077]; DNA damage response [GO:0006974]; double-strand break repair [GO:0006302]; negative regulation of apoptotic signaling pathway [GO:2001234]; negative regulation of cysteine-type endopeptidase activity [GO:2000117]; negative regulation of double-strand break repair via homologous recombination [GO:2000042]; negative re…	3-phosphoinositide-dependent protein kinase activity [GO:0004676]; AMP-activated protein kinase activity [GO:0004679]; ATP binding [GO:0005524]; DNA-dependent protein kinase activity [GO:0004677]; eukaryotic translation initiation factor 2alpha kinase activity [GO:0004694]; histone H2AS1 kinase activity [GO:0044024]; histone H2AS121 kinase activity [GO:0072371]; histone H2AT120 kinase activity [G…	bakers yeast	KNS1	CKA1	DNA damage response [GO:0006974]; donor selection [GO:0007535]; maturation of SSU-rRNA [GO:0030490]; nucleolar large rRNA transcription by RNA polymerase I [GO:0042790]; regulation of cell cycle [GO:0051726]; regulation of ribosomal protein gene transcription by RNA polymerase II [GO:0060962]; regulation of transcription by RNA polymerase I [GO:0006356]; regulation of transcription by RNA polymer…	3-phosphoinositide-dependent protein kinase activity [GO:0004676]; AMP-activated protein kinase activity [GO:0004679]; ATP binding [GO:0005524]; DNA-dependent protein kinase activity [GO:0004677]; eukaryotic translation initiation factor 2alpha kinase activity [GO:0004694]; histone H2AS1 kinase activity [GO:0044024]; histone H2AS121 kinase activity [GO:0072371]; histone H2AT120 kinase activity [G…	10.78
	human	CLK2	CSNK2B	adiponectin-activated signaling pathway [GO:0033211]; endothelial tube morphogenesis [GO:0061154]; negative regulation of blood vessel endothelial cell migration [GO:0043537]; negative regulation of cell population proliferation [GO:0008285]; negative regulation of proteasomal ubiquitin-dependent protein catabolic process [GO:0032435]; negative regulation of viral life cycle [GO:1903901]; peptidy…	chromatin binding [GO:0003682]; identical protein binding [GO:0042802]; metal ion binding [GO:0046872]; protein domain specific binding [GO:0019904]; protein kinase regulator activity [GO:0019887]; protein serine/threonine kinase activity [GO:0004674]; protein-macromolecule adaptor activity [GO:0030674]; RNA polymerase II-specific DNA-binding transcription factor binding [GO:0061629]; signaling r…	bakers yeast	KNS1	CKB1	DNA damage response [GO:0006974]; maturation of SSU-rRNA [GO:0030490]; nucleolar large rRNA transcription by RNA polymerase I [GO:0042790]; regulation of cell cycle [GO:0051726]; regulation of ribosomal protein gene transcription by RNA polymerase II [GO:0060962]; regulation of transcription by RNA polymerase I [GO:0006356]; regulation of transcription by RNA polymerase III [GO:0006359]; ribosoma…	protein kinase regulator activity [GO:0019887]; protein serine/threonine kinase inhibitor activity [GO:0030291]	6.63
	human	CLK1	IP6K1	inositol phosphate biosynthetic process [GO:0032958]; inositol phosphate metabolic process [GO:0043647]; negative regulation of cold-induced thermogenesis [GO:0120163]; phosphatidylinositol phosphate biosynthetic process [GO:0046854]	ATP binding [GO:0005524]; diphosphoinositol pentakisphosphate kinase activity [GO:0000829]; diphosphoinositol tetrakisphosphate kinase activity [GO:0052839]; inositol 5-diphosphate pentakisphosphate 5-kinase activity [GO:0052836]; inositol hexakisphosphate 1-kinase activity [GO:0052723]; inositol hexakisphosphate 5-kinase activity [GO:0000832]; inositol hexakisphosphate kinase activity [GO:000082…	bakers yeast	KNS1	KCS1	inositol phosphate biosynthetic process [GO:0032958]; phosphatidylinositol phosphate biosynthetic process [GO:0046854]; regulation of inositol phosphate biosynthetic process [GO:0010919]	ATP binding [GO:0005524]; diphosphoinositol pentakisphosphate kinase activity [GO:0000829]; inositol hexakisphosphate 1-kinase activity [GO:0052723]; inositol hexakisphosphate 5-kinase activity [GO:0000832]; inositol hexakisphosphate kinase activity [GO:0000828]; inositol-1,3,4,5,6-pentakisphosphate kinase activity [GO:0000827]	11.8
	human	CLK1	NF1	actin cytoskeleton organization [GO:0030036]; adrenal gland development [GO:0030325]; amygdala development [GO:0021764]; angiogenesis [GO:0001525]; artery morphogenesis [GO:0048844]; brain development [GO:0007420]; camera-type eye morphogenesis [GO:0048593]; cell communication [GO:0007154]; cellular response to heat [GO:0034605]; cerebral cortex development [GO:0021987]; cognition [GO:0050890]; c…	GTPase activator activity [GO:0005096]; phosphatidylcholine binding [GO:0031210]; phosphatidylethanolamine binding [GO:0008429]	bakers yeast	KNS1	IRA2	adenylate cyclase-inhibiting G protein-coupled receptor signaling pathway [GO:0007193]; negative regulation of Ras protein signal transduction [GO:0046580]	GTPase activator activity [GO:0005096]	7.81
	human	CLK1	DNAJC24	chaperone-mediated protein folding [GO:0061077]; positive regulation of ATP-dependent activity [GO:0032781]; protein histidyl modification to diphthamide [GO:0017183]	ATPase activator activity [GO:0001671]; ferrous iron binding [GO:0008198]; zinc ion binding [GO:0008270]	bakers yeast	KNS1	JJJ3	protein histidyl modification to diphthamide [GO:0017183]	ferrous iron binding [GO:0008198]	6.85
	human	CLK1	PPP1CB	cell division [GO:0051301]; circadian regulation of gene expression [GO:0032922]; entrainment of circadian clock by photoperiod [GO:0043153]; glycogen metabolic process [GO:0005977]; MAPK cascade [GO:0000165]; protein dephosphorylation [GO:0006470]; regulation of cell adhesion [GO:0030155]; regulation of circadian rhythm [GO:0042752]	calmodulin-dependent protein phosphatase activity [GO:0033192]; histone H2AXS140 phosphatase activity [GO:0140791]; MAP kinase serine/threonine phosphatase activity [GO:1990439]; metal ion binding [GO:0046872]; myosin phosphatase activity [GO:0017018]; myosin-light-chain-phosphatase activity [GO:0050115]; phosphatase activity [GO:0016791]; protein kinase binding [GO:0019901]; protein serine/threo…	bakers yeast	KNS1	PPQ1	chromosome segregation [GO:0007059]; negative regulation of pheromone-dependent signal transduction involved in conjugation with cellular fusion [GO:0090029]; regulation of mitotic cell cycle [GO:0007346]	calmodulin-dependent protein phosphatase activity [GO:0033192]; histone H2AXS140 phosphatase activity [GO:0140791]; MAP kinase serine/threonine phosphatase activity [GO:1990439]; metal ion binding [GO:0046872]; myosin phosphatase activity [GO:0017018]; phosphoprotein phosphatase activity [GO:0004721]; protein serine/threonine phosphatase activity [GO:0004722]; RNA polymerase II CTD heptapeptide r…	5.81
	human	CLK2	DYRK2	DNA damage response [GO:0006974]; intrinsic apoptotic signaling pathway in response to DNA damage by p53 class mediator [GO:0042771]; negative regulation of calcineurin-NFAT signaling cascade [GO:0070885]; positive regulation of glycogen biosynthetic process [GO:0045725]; protein phosphorylation [GO:0006468]; regulation of signal transduction by p53 class mediator [GO:1901796]; smoothened signali…	ATP binding [GO:0005524]; histone H2AXY142 kinase activity [GO:0140801]; histone H3Y41 kinase activity [GO:0035401]; magnesium ion binding [GO:0000287]; manganese ion binding [GO:0030145]; protein serine kinase activity [GO:0106310]; protein serine/threonine kinase activity [GO:0004674]; protein serine/threonine/tyrosine kinase activity [GO:0004712]; protein tyrosine kinase activity [GO:0004713]	bakers yeast	KNS1	YAK1	cAMP/PKA signal transduction [GO:0141156]; positive regulation of cell-substrate adhesion [GO:0010811]; positive regulation of DNA-templated transcription [GO:0045893]	ATP binding [GO:0005524]; histone H2AXY142 kinase activity [GO:0140801]; histone H3Y41 kinase activity [GO:0035401]; protein kinase activity [GO:0004672]; protein serine kinase activity [GO:0106310]; protein serine/threonine kinase activity [GO:0004674]; protein serine/threonine/tyrosine kinase activity [GO:0004712]; protein tyrosine kinase activity [GO:0004713]	5.74
	fruit fly	DOA	Caper	mRNA splicing, via spliceosome [GO:0000398]; regulation of alternative mRNA splicing, via spliceosome [GO:0000381]	mRNA binding [GO:0003729]; U1 snRNP binding [GO:1990446]	fission yeast	LKH1	rsd1	mRNA cis splicing, via spliceosome [GO:0045292]	RNA binding [GO:0003723]; U1 snRNP binding [GO:1990446]	12.76
	fruit fly	DOA	CG6083	aldose reductase (NADPH) activity [GO:0004032], oxidoreductase activity [GO:0016491], cytosol [GO:0005829]	aldose reductase (NADPH) activity [GO:0004032]	fission yeast	LKH1	SPAC26F1.07	arabinose catabolic process [GO:0019568]; cellular detoxification [GO:1990748]; D-xylose catabolic process [GO:0042843]	aldose reductase (NADPH) activity [GO:0004032]	11.83
	fruit fly	DOA	Cdk8	chaeta development [GO:0022416]; G1/S transition of mitotic cell cycle [GO:0000082]; imaginal disc-derived leg segmentation [GO:0036011]; protein phosphorylation [GO:0006468]; sex comb development [GO:0045498]; snRNA 3'-end processing [GO:0034472]	ATP binding [GO:0005524]; cyclin-dependent protein serine/threonine kinase activity [GO:0004693]; protein serine kinase activity [GO:0106310]; protein serine/threonine kinase activity [GO:0004674]; RNA polymerase II CTD heptapeptide repeat S2 kinase activity [GO:0140834]; RNA polymerase II CTD heptapeptide repeat S5 kinase activity [GO:0140836]; RNA polymerase II CTD heptapeptide repeat S7 kinase…	bakers yeast	KNS1	SSN3	meiotic cell cycle [GO:0051321]; negative regulation of filamentous growth [GO:0060258]; negative regulation of transcription by RNA polymerase II [GO:0000122]; nuclear-transcribed mRNA catabolic process, non-stop decay [GO:0070481]; positive regulation of transcription by RNA polymerase II [GO:0045944]; protein destabilization [GO:0031648]	ATP binding [GO:0005524]; cyclin-dependent protein serine/threonine kinase activity [GO:0004693]; metal ion binding [GO:0046872]; protein kinase activity [GO:0004672]; protein serine kinase activity [GO:0106310]; RNA polymerase II CTD heptapeptide repeat kinase activity [GO:0008353]; RNA polymerase II CTD heptapeptide repeat S2 kinase activity [GO:0140834]; RNA polymerase II CTD heptapeptide repe…	11.85
	fruit fly	DOA	mnb	cell differentiation [GO:0030154]; circadian rhythm [GO:0007623]; negative regulation of cell cycle [GO:0045786]; negative regulation of hippo signaling [GO:0035331]; nervous system development [GO:0007399]; olfactory learning [GO:0008355]; positive regulation of DNA-templated transcription [GO:0045893]; positive regulation of feeding behavior [GO:2000253]; positive regulation of growth [GO:00459…	ATP binding [GO:0005524]; histone H2AXY142 kinase activity [GO:0140801]; histone H3Y41 kinase activity [GO:0035401]; protein kinase inhibitor activity [GO:0004860]; protein serine kinase activity [GO:0106310]; protein serine/threonine kinase activity [GO:0004674]; protein serine/threonine/tyrosine kinase activity [GO:0004712]; transcription coactivator activity [GO:0003713]	bakers yeast	KNS1	YAK1	cAMP/PKA signal transduction [GO:0141156]; positive regulation of cell-substrate adhesion [GO:0010811]; positive regulation of DNA-templated transcription [GO:0045893]	ATP binding [GO:0005524]; histone H2AXY142 kinase activity [GO:0140801]; histone H3Y41 kinase activity [GO:0035401]; protein kinase activity [GO:0004672]; protein serine kinase activity [GO:0106310]; protein serine/threonine kinase activity [GO:0004674]; protein serine/threonine/tyrosine kinase activity [GO:0004712]; protein tyrosine kinase activity [GO:0004713]	4.8
	fruit fly	DOA	Pp1-87B	adult locomotory behavior [GO:0008344]; axon guidance [GO:0007411]; chromosome condensation [GO:0030261]; chromosome segregation [GO:0007059]; learning or memory [GO:0007611]; locomotion [GO:0040011]; mitotic cell cycle [GO:0000278]; mitotic metaphase chromosome alignment [GO:0007080]; negative regulation of BMP signaling pathway [GO:0030514]; nervous system development [GO:0007399]; olfactory le…	calmodulin-dependent protein phosphatase activity [GO:0033192]; histone H2AXS140 phosphatase activity [GO:0140791]; MAP kinase serine/threonine phosphatase activity [GO:1990439]; metal ion binding [GO:0046872]; myosin phosphatase activity [GO:0017018]; protein serine/threonine phosphatase activity [GO:0004722]; RNA polymerase II CTD heptapeptide repeat S2 phosphatase activity [GO:0180006]; RNA po…	bakers yeast	KNS1	PPQ1	chromosome segregation [GO:0007059]; negative regulation of pheromone-dependent signal transduction involved in conjugation with cellular fusion [GO:0090029]; regulation of mitotic cell cycle [GO:0007346]	calmodulin-dependent protein phosphatase activity [GO:0033192]; histone H2AXS140 phosphatase activity [GO:0140791]; MAP kinase serine/threonine phosphatase activity [GO:1990439]; metal ion binding [GO:0046872]; myosin phosphatase activity [GO:0017018]; phosphoprotein phosphatase activity [GO:0004721]; protein serine/threonine phosphatase activity [GO:0004722]; RNA polymerase II CTD heptapeptide r…	4.66
	fission yeast	LKH1	prp22	mRNA cis splicing, via spliceosome [GO:0045292]; mRNA splicing, via spliceosome [GO:0000398]; spliceosomal complex disassembly [GO:0000390]	ATP binding [GO:0005524]; ATP hydrolysis activity [GO:0016887]; ATP-dependent H2AZ histone chaperone activity [GO:0140849]; ATP-dependent H3-H4 histone complex chaperone activity [GO:0140665]; chromatin extrusion motor activity [GO:0140584]; cohesin loader activity [GO:0061775]; DNA clamp loader activity [GO:0003689]; RNA binding [GO:0003723]; RNA helicase activity [GO:0003724]	bakers yeast	KNS1	PRP43	maturation of 5.8S rRNA from tricistronic rRNA transcript (SSU-rRNA, 5.8S rRNA, LSU-rRNA) [GO:0000466]; maturation of LSU-rRNA from tricistronic rRNA transcript (SSU-rRNA, 5.8S rRNA, LSU-rRNA) [GO:0000463]; maturation of SSU-rRNA [GO:0030490]; maturation of SSU-rRNA from tricistronic rRNA transcript (SSU-rRNA, 5.8S rRNA, LSU-rRNA) [GO:0000462]; ribosomal large subunit biogenesis [GO:0042273]; rRN…	ATP binding [GO:0005524]; ATP hydrolysis activity [GO:0016887]; ATP-dependent H2AZ histone chaperone activity [GO:0140849]; ATP-dependent H3-H4 histone complex chaperone activity [GO:0140665]; chromatin extrusion motor activity [GO:0140584]; cohesin loader activity [GO:0061775]; DNA clamp loader activity [GO:0003689]; helicase activity [GO:0004386]; mRNA binding [GO:0003729]; RNA binding [GO:0003…	5.72
	fission yeast	LKH1	SPBP35G2.14	nuclear-transcribed mRNA catabolic process, deadenylation-dependent decay [GO:0000288]; stress granule assembly [GO:0034063]	mRNA 3'-UTR AU-rich region binding [GO:0035925]	bakers yeast	KNS1	PUF2	nuclear-transcribed mRNA catabolic process, deadenylation-dependent decay [GO:0000288]	mRNA 3'-UTR AU-rich region binding [GO:0035925]; mRNA binding [GO:0003729]	7.89
	fission yeast	LKH1	SPAC227.10	protein folding [GO:0006457]	protein folding chaperone [GO:0044183]; unfolded protein binding [GO:0051082]	bakers yeast	KNS1	GIM4	protein folding [GO:0006457]; tubulin complex assembly [GO:0007021]	protein folding chaperone [GO:0044183]; tubulin binding [GO:0015631]; unfolded protein binding [GO:0051082]	13.86
	fission yeast	LKH1	wis4	p38MAPK cascade [GO:0038066]; stress-activated MAPK cascade [GO:0051403]	ATP binding [GO:0005524]; JUN kinase kinase kinase activity [GO:0004706]; MAP kinase kinase kinase activity [GO:0004709]; MAP kinase kinase kinase kinase activity [GO:0008349]; protein serine kinase activity [GO:0106310]	bakers yeast	KNS1	SSK2	cellular hyperosmotic response [GO:0071474]; osmosensory signaling via phosphorelay pathway [GO:0007234]; p38MAPK cascade [GO:0038066]; regulation of actin cytoskeleton organization [GO:0032956]; stress-activated MAPK cascade [GO:0051403]	actin binding [GO:0003779]; ATP binding [GO:0005524]; JUN kinase kinase kinase activity [GO:0004706]; MAP kinase kinase kinase activity [GO:0004709]; protein serine kinase activity [GO:0106310]	13.86
	fission yeast	LKH1	pmp1	negative regulation of cell integrity MAPK cascade [GO:1903138]; negative regulation of MAPK cascade [GO:0043409]; signal transduction [GO:0007165]	histone H2AXY142 phosphatase activity [GO:0140793]; MAP kinase tyrosine phosphatase activity [GO:0033550]; MAP kinase tyrosine/serine/threonine phosphatase activity [GO:0017017]; non-membrane spanning protein tyrosine phosphatase activity [GO:0004726]; protein tyrosine phosphatase activity, metal-dependent [GO:0030946]; protein tyrosine/threonine phosphatase activity [GO:0008330]	bakers yeast	KNS1	SDP1	cell integrity MAPK cascade [GO:0000196]; negative regulation of MAPK cascade [GO:0043409]; signal transduction [GO:0007165]	histone H2AXY142 phosphatase activity [GO:0140793]; MAP kinase tyrosine phosphatase activity [GO:0033550]; MAP kinase tyrosine/serine/threonine phosphatase activity [GO:0017017]; non-membrane spanning protein tyrosine phosphatase activity [GO:0004726]; protein tyrosine phosphatase activity, metal-dependent [GO:0030946]; protein tyrosine/threonine phosphatase activity [GO:0008330]	11.85
	fission yeast	LKH1	mpr1	negative regulation of G2/M transition of mitotic cell cycle [GO:0010972]; phosphorelay signal transduction system [GO:0000160]; positive regulation of p38MAPK cascade [GO:1900745]	histidine phosphotransfer kinase activity [GO:0009927]; protein histidine kinase binding [GO:0043424]	bakers yeast	KNS1	YPD1	osmosensory signaling via phosphorelay pathway [GO:0007234]; phosphorelay signal transduction system [GO:0000160]	histidine phosphotransfer kinase activity [GO:0009927]; protein histidine kinase binding [GO:0043424]; transferase activity, transferring phosphorus-containing groups [GO:0016772]	8.84
	fission yeast	LKH1	SPBC16A3.08c	regulation of cytoplasmic translational initiation in response to stress [GO:1990611]; TOR signaling [GO:0031929]	G-quadruplex DNA binding [GO:0051880]; RNA binding [GO:0003723]	bakers yeast	KNS1	STM1	cytoplasmic translation [GO:0002181]; eukaryotic translation initiation factor 4F complex assembly [GO:0097010]; formation of translation preinitiation complex [GO:0001731]; translational initiation [GO:0006413]	mRNA binding [GO:0003729]; ribosomal small subunit binding [GO:0043024]; RNA binding [GO:0003723]; RNA strand annealing activity [GO:0033592]; RNA strand-exchange activity [GO:0034057]; single-stranded RNA binding [GO:0003727]; translation initiation factor activity [GO:0003743]	7.9

## Sheet: Gene Ontology
												For graphs:
Gene Ontology (molecular function)	Human	Fruit fly	Fission yeast	Bakers yeast		Gene Ontology (biological process)	Human	Fruit fly	Fission yeast	Bakers yeast			Gene Ontology (biological process)	Human /38	Fruit fly /19	Fission yeast /14	Bakers yeast /21
RNA binding [GO:0003723]	22	5	4	5		mRNA splicing, via spliceosome [GO:0000398]	10	7	1	0			maturation of SSU-rRNA	0	0	0	4
ATP binding [GO:0005524]	12	6	2	9		mRNA processing [GO:0006397]	8	1	0	2			ubiquitin-dependent protein catabolic process	3	0	1	0
mRNA binding [GO:0003729]	8	8	1	7		regulation of alternative mRNA splicing, via spliceosome [GO:0000381]	2	8	0	0			regulation of mRNA processing	3	0	0	1
protein serine kinase activity [GO:0106310]	9	4	1	6		RNA splicing [GO:0008380]	8	1	0	0			rRNA processing	2	0	0	2
protein serine/threonine kinase activity [GO:0004674]	10	5	0	4		mRNA cis splicing, via spliceosome [GO:0045292]	2	2	4	0			cell division	2	0	1	1
ribosomal protein S6 kinase activity [GO:0004711]	7	2	0	3		cell differentiation [GO:0030154]	4	3	0	0			chromosome segregation	2	1	0	1
Rho-dependent protein serine/threonine kinase activity [GO:0072518]	7	2	0	3		protein phosphorylation [GO:0006468]	6	1	0	0			regulation of transcription by RNA polymerase II	2	0	1	1
histone H4S1 kinase activity [GO:0044023]	7	2	0	3		spliceosomal complex assembly [GO:0000245]	4	1	1	1			regulation of gene expression	1	4	0	0
histone H3T6 kinase activity [GO:0035403]	7	2	0	3		intracellular signal transduction [GO:0035556]	5	0	0	1			protein ubiquitination	3	1	1	0
histone H3T45 kinase activity [GO:0140857]	7	2	0	3		signal transduction [GO:0007165]	3	1	1	1			intracellular signal transduction	5	0	0	1
histone H3T3 kinase activity [GO:0072354]	7	2	0	3		DNA damage response [GO:0006974]	4	0	0	2			DNA damage response	4	0	0	2
histone H3T11 kinase activity [GO:0035402]	7	2	0	3		protein ubiquitination [GO:0016567]	3	1	1	0			signal transduction	3	1	1	1
histone H3S57 kinase activity [GO:0140855]	7	2	0	3		regulation of gene expression [GO:0010468]	1	4	0	0			cell differentiation	4	3	0	0
histone H3S28 kinase activity [GO:0044022]	7	2	0	3		alternative mRNA splicing, via spliceosome [GO:0000380]	3	1	0	0			protein phosphorylation	6	1	0	0
histone H3S10 kinase activity [GO:0035175]	7	2	0	3		peptidyl-serine phosphorylation [GO:0018105]	4	0	0	0			spliceosomal complex assembly	4	1	1	1
histone H2BS36 kinase activity [GO:0140823]	7	2	0	3		peptidyl-threonine phosphorylation [GO:0018107]	4	0	0	0			mRNA cis splicing, via spliceosome	2	2	4	0
histone H2BS14 kinase activity [GO:0044025]	7	2	0	3		proteasome-mediated ubiquitin-dependent protein catabolic process [GO:0043161]	3	1	0	0			RNA splicing	8	1	0	0
histone H2AXS139 kinase activity [GO:0035979]	7	2	0	3		regulation of mRNA 3'-end processing [GO:0031440]	0	4	0	0			regulation of alternative mRNA splicing, via spliceosome	2	8	0	0
histone H2AT120 kinase activity [GO:1990244]	7	2	0	3		regulation of mRNA splicing, via spliceosome [GO:0048024]	4	0	0	0			mRNA processing	8	1	0	2
histone H2AS121 kinase activity [GO:0072371]	7	2	0	3		regulation of RNA splicing [GO:0043484]	3	1	0	0			mRNA splicing, via spliceosome	10	7	1	0
histone H2AS1 kinase activity [GO:0044024]	7	2	0	3		regulation of transcriptional start site selection at RNA polymerase II promoter [GO:0001178]	0	4	0	0
eukaryotic translation initiation factor 2alpha kinase activity [GO:0004694]	7	2	0	3		ubiquitin-dependent protein catabolic process [GO:0006511]	3	0	1	0
DNA-dependent protein kinase activity [GO:0004677]	7	2	0	3		cell division [GO:0051301]	2	0	1	1
AMP-activated protein kinase activity [GO:0004679]	7	2	0	3		chromosome segregation [GO:0007059]	2	1	0	1
3-phosphoinositide-dependent protein kinase activity [GO:0004676]	7	2	0	3		negative regulation of transcription by RNA polymerase II [GO:0000122]	3	0	0	1
identical protein binding [GO:0042802]	6	2	0	0		regulation of mRNA processing [GO:0050684]	3	0	0	1			GO - molecular function terms
protein kinase activity [GO:0004672]	3	1	0	4		regulation of transcription by RNA polymerase II [GO:0006357]	2	0	1	1				Bakers yeast	Fission yeast	Fruit fly	Human
metal ion binding [GO:0046872]	2	3	1	2		rRNA processing [GO:0006364]	2	0	0	2			"RNA binding"	0.333333	0.357143	0.421053	0.578947
protein domain specific binding [GO:0019904]	6	0	0	0		maturation of SSU-rRNA [GO:0030490]	0	0	0	4			"ATP binding"	0.428571	0.142857	0.315789	0.315789
zinc ion binding [GO:0008270]	4	0	1	0		circadian rhythm [GO:0007623]	1	2	0	0			"kinase activity"	0.380952	0.142857	0.263158	0.289474
RNA helicase activity [GO:0003724]	1	0	1	2		glycogen metabolic process [GO:0005977]	2	1	0	0
DNA clamp loader activity [GO:0003689]	1	0	1	2		innate immune response [GO:0045087]	3	0	0	0
cohesin loader activity [GO:0061775]	1	0	1	2		mitotic cell cycle [GO:0000278]	0	2	1	0			GO - biological process terms
chromatin extrusion motor activity [GO:0140584]	1	0	1	2		mRNA alternative polyadenylation [GO:0110104]	2	1	0	0				Bakers yeast	Fission yeast	Fruit fly	Human
ATP-dependent H3-H4 histone complex chaperone activity [GO:0140665]	1	0	1	2		negative regulation of smoothened signaling pathway [GO:0045879]	0	3	0	0			"RNA processing"	0.238095	0	0.0526316	0.368421
ATP-dependent H2AZ histone chaperone activity [GO:0140849]	1	0	1	2		nervous system development [GO:0007399]	0	3	0	0			"cis splicing"	0	0.285714	0.105263	0.0526316
ATP hydrolysis activity [GO:0016887]	1	0	1	2		nucleotide-excision repair [GO:0006289]	2	0	1	0			"RNA splicing"	0	0.0714286	0.578947	0.5
U1 snRNP binding [GO:1990446]	1	1	1	0		olfactory learning [GO:0008355]	0	3	0	0			"alternative mRNA splicing"	0	0	0.421053	0.131579
RNA polymerase II CTD heptapeptide repeat Y1 phosphatase activity [GO:0180004]	1	2	1	1		positive regulation of cell population proliferation [GO:0008284]	3	0	0	0
RNA polymerase II CTD heptapeptide repeat T4 phosphatase activity [GO:0180005]	1	2	1	1		positive regulation of gene expression [GO:0010628]	3	0	0	0
RNA polymerase II CTD heptapeptide repeat S7 phosphatase activity [GO:0180008]	1	2	1	1		positive regulation of mRNA splicing, via spliceosome [GO:0048026]	2	1	0	0
RNA polymerase II CTD heptapeptide repeat S5 phosphatase activity [GO:0180007]	1	2	1	1		positive regulation of neuron apoptotic process [GO:0043525]	3	0	0	0
RNA polymerase II CTD heptapeptide repeat S2 phosphatase activity [GO:0180006]	1	2	1	1		positive regulation of proteasomal ubiquitin-dependent protein catabolic process [GO:0032436]	2	1	0	0
protein serine/threonine phosphatase activity [GO:0004722]	1	2	1	1		positive regulation of protein catabolic process [GO:0045732]	3	0	0	0
myosin phosphatase activity [GO:0017018]	1	2	1	1		regulation of circadian rhythm [GO:0042752]	2	1	0	0
MAP kinase serine/threonine phosphatase activity [GO:1990439]	1	2	1	1		Wnt signaling pathway [GO:0016055]	3	0	0	0
histone H2AXS140 phosphatase activity [GO:0140791]	1	2	1	1		mRNA splice site recognition [GO:0006376]	2	0	0	1
calmodulin-dependent protein phosphatase activity [GO:0033192]	1	2	1	1		negative regulation of MAPK cascade [GO:0043409]	1	0	1	1
ubiquitin protein ligase binding [GO:0031625]	2	1	0	0		positive regulation of transcription by RNA polymerase II [GO:0045944]	2	0	0	1
chromatin binding [GO:0003682]	1	0	0	2		regulation of cell cycle [GO:0051726]	1	0	0	2
ubiquitin protein ligase activity [GO:0061630]	2	0	1	0		angiogenesis [GO:0001525]	2	0	0	0
protein serine/threonine/tyrosine kinase activity [GO:0004712]	3	2	0	1		cellular response to leukemia inhibitory factor [GO:1990830]	2	0	0	0
protein kinase binding [GO:0019901]	3	0	0	0		chaeta development [GO:0022416]	0	2	0	0
magnesium ion binding [GO:0000287]	3	0	0	0		chaperone-mediated protein folding [GO:0061077]	2	0	0	0
kinase activity [GO:0016301]	3	0	0	0		co-transcriptional mRNA 3'-end processing, cleavage and polyadenylation pathway [GO:0180010]	2	0	0	0
enzyme binding [GO:0019899]	3	0	0	0		excitatory postsynaptic potential [GO:0060079]	2	0	0	0
RNA polymerase II CTD heptapeptide repeat Y1 kinase activity [GO:0140833]	0	1	0	1		extrinsic apoptotic signaling pathway in absence of ligand [GO:0097192]	2	0	0	0
RNA polymerase II CTD heptapeptide repeat T4 kinase activity [GO:0140835]	0	1	0	1		female meiotic nuclear division [GO:0007143]	0	2	0	0
RNA polymerase II CTD heptapeptide repeat S7 kinase activity [GO:0140837]	0	1	0	1		G1/S transition of mitotic cell cycle [GO:0000082]	1	1	0	0
RNA polymerase II CTD heptapeptide repeat S5 kinase activity [GO:0140836]	0	1	0	1		gene expression [GO:0010467]	2	0	0	0
RNA polymerase II CTD heptapeptide repeat S2 kinase activity [GO:0140834]	0	1	0	1		heart development [GO:0007507]	1	1	0	0
cyclin-dependent protein serine/threonine kinase activity [GO:0004693]	0	1	0	1		inflammatory response [GO:0006954]	2	0	0	0
aldose reductase (NADPH) activity [GO:0004032]	0	1	1	0		insulin receptor signaling pathway [GO:0008286]	2	0	0	0
unfolded protein binding [GO:0051082]	0	0	1	1		locomotor rhythm [GO:0045475]	0	2	0	0
ubiquitin ligase complex scaffold activity [GO:0160072]	1	1	0	0		MAPK cascade [GO:0000165]	2	0	0	0
SUMO conjugating enzyme activity [GO:0061656]	1	1	0	0		mitotic metaphase chromosome alignment [GO:0007080]	1	1	0	0
protein tyrosine/threonine phosphatase activity [GO:0008330]	0	0	1	1		mRNA 3'-end processing [GO:0031124]	2	0	0	0
protein tyrosine phosphatase activity, metal-dependent [GO:0030946]	0	0	1	1		mRNA transport [GO:0051028]	2	0	0	0
protein folding chaperone [GO:0044183]	0	0	1	1		negative regulation of apoptotic process [GO:0043066]	2	0	0	0
pre-mRNA binding [GO:0036002]	1	1	0	0		negative regulation of BMP signaling pathway [GO:0030514]	0	2	0	0
non-membrane spanning protein tyrosine phosphatase activity [GO:0004726]	0	0	1	1		negative regulation of calcineurin-NFAT signaling cascade [GO:0070885]	2	0	0	0
mRNA 3'-UTR AU-rich region binding [GO:0035925]	0	0	1	1		negative regulation of canonical Wnt signaling pathway [GO:0090090]	1	1	0	0
MAP kinase tyrosine/serine/threonine phosphatase activity [GO:0017017]	0	0	1	1		negative regulation of cell migration [GO:0030336]	2	0	0	0
MAP kinase kinase kinase activity [GO:0004709]	0	0	1	1		negative regulation of cysteine-type endopeptidase activity [GO:2000117]	2	0	0	0
JUN kinase kinase kinase activity [GO:0004706]	0	0	1	1		negative regulation of G2/M transition of mitotic cell cycle [GO:0010972]	0	0	2	0
histone H2AXY142 phosphatase activity [GO:0140793]	0	0	1	1		negative regulation of mRNA splicing, via spliceosome [GO:0048025]	2	0	0	0
histidine phosphotransfer kinase activity [GO:0009927]	0	0	1	1		negative regulation of peptidoglycan recognition protein signaling pathway [GO:0061060]	0	2	0	0
DNA binding [GO:0003677]	1	1	0	0		negative regulation of proteasomal ubiquitin-dependent protein catabolic process [GO:0032435]	2	0	0	0
RNA polymerase II general transcription initiation factor activity [GO:0016251]	1	0	1	0		negative regulation of viral genome replication [GO:0045071]	2	0	0	0
protein tyrosine kinase activity [GO:0004713]	2	0	0	1		neuron projection development [GO:0031175]	2	0	0	0
protein serine/threonine kinase inhibitor activity [GO:0030291]	1	0	0	1		oligodendrocyte differentiation [GO:0048709]	2	0	0	0
protein kinase regulator activity [GO:0019887]	1	0	0	1		oogenesis [GO:0048477]	0	2	0	0
poly(U) RNA binding [GO:0008266]	1	0	0	1		osteoblast differentiation [GO:0001649]	2	0	0	0
inositol-1,3,4,5,6-pentakisphosphate kinase activity [GO:0000827]	1	0	0	1		phosphatidylinositol 3-kinase/protein kinase B signal transduction [GO:0043491]	2	0	0	0
inositol hexakisphosphate kinase activity [GO:0000828]	1	0	0	1		positive regulation of antimicrobial peptide production [GO:0002225]	0	2	0	0
inositol hexakisphosphate 5-kinase activity [GO:0000832]	1	0	0	1		positive regulation of cell growth [GO:0030307]	2	0	0	0
inositol hexakisphosphate 1-kinase activity [GO:0052723]	1	0	0	1		positive regulation of cell migration [GO:0030335]	2	0	0	0
histone H3Y41 kinase activity [GO:0035401]	2	2	0	1		positive regulation of endothelial cell proliferation [GO:0001938]	2	0	0	0
histone H2AXY142 kinase activity [GO:0140801]	2	2	0	1		positive regulation of glycogen biosynthetic process [GO:0045725]	2	0	0	0
GTPase activator activity [GO:0005096]	1	0	0	1		positive regulation of GTPase activity [GO:0043547]	2	0	0	0
ferrous iron binding [GO:0008198]	1	0	0	1		positive regulation of mitotic metaphase/anaphase transition [GO:0045842]	1	1	0	0
diphosphoinositol pentakisphosphate kinase activity [GO:0000829]	1	0	0	1		positive regulation of organ growth [GO:0046622]	1	1	0	0
RNA polymerase II-specific DNA-binding transcription factor binding [GO:0061629]	2	0	0	0		positive regulation of protein export from nucleus [GO:0046827]	2	0	0	0
NF-kappaB binding [GO:0051059]	2	0	0	0		positive regulation of protein ubiquitination [GO:0031398]	2	0	0	0
14-3-3 protein binding [GO:0071889]	2	0	0	0		positive regulation of TORC1 signaling [GO:1904263]	2	0	0	0
ubiquitin activating enzyme binding [GO:0033134]	0	1	0	0		positive regulation of viral genome replication [GO:0045070]	2	0	0	0
U3 snoRNA binding [GO:0034511]	0	0	0	1		protein autophosphorylation [GO:0046777]	2	0	0	0
translation initiation factor activity [GO:0003743]	0	0	0	1		protein heterotetramerization [GO:0051290]	2	0	0	0
transferase activity, transferring phosphorus-containing groups [GO:0016772]	0	0	0	1		protein import into nucleus [GO:0006606]	2	0	0	0
snoRNA binding [GO:0030515]	0	0	0	1		protein K48-linked ubiquitination [GO:0070936]	1	1	0	0
single-stranded RNA binding [GO:0003727]	0	0	0	1		protein modification process [GO:0036211]	1	1	0	0
rRNA primary transcript binding [GO:0042134]	0	0	0	1		protein polyubiquitination [GO:0000209]	1	1	0	0
RNA strand-exchange activity [GO:0034057]	0	0	0	1		protein stabilization [GO:0050821]	1	1	0	0
RNA strand annealing activity [GO:0033592]	0	0	0	1		protein sumoylation [GO:0016925]	1	1	0	0
RNA polymerase II CTD heptapeptide repeat kinase activity [GO:0008353]	0	0	0	1		protein tetramerization [GO:0051262]	2	0	0	0
poly(A) binding [GO:0008143]	0	0	0	1		regulation of dendrite morphogenesis [GO:0048814]	2	0	0	0
phosphoprotein phosphatase activity [GO:0004721]	0	0	1	1		regulation of glycogen biosynthetic process [GO:0005979]	1	1	0	0
phospholipid binding [GO:0005543]	0	0	1	0		regulation of long-term synaptic potentiation [GO:1900271]	2	0	0	0
oxidoreductase activity [GO:0016491]	0	0	0	1		regulation of microtubule cytoskeleton organization [GO:0070507]	1	1	0	0
MAP kinase kinase kinase kinase activity [GO:0008349]	0	0	1	0		regulation of neuron projection development [GO:0010975]	2	0	0	0
helicase activity [GO:0004386]	0	0	0	1		regulation of postsynapse organization [GO:0099175]	2	0	0	0
G-quadruplex DNA binding [GO:0051880]	0	0	1	0		regulation of signal transduction by p53 class mediator [GO:1901796]	2	0	0	0
box C/D sno(s)RNA binding [GO:0034512]	0	0	0	1		RNA processing [GO:0006396]	2	0	0	0
actin binding [GO:0003779]	0	0	0	1		RNA splicing, via transesterification reactions [GO:0000375]	2	0	0	0
3'-5' RNA helicase activity [GO:0034458]	0	0	0	1		sex differentiation [GO:0007548]	0	2	0	0
ubiquitin binding [GO:0043130]	1	0	0	0		skeletal muscle tissue development [GO:0007519]	2	0	0	0
transcription factor binding [GO:0008134]	1	0	0	0		spermatogenesis [GO:0007283]	0	2	0	0
transcription coregulator binding [GO:0001221]	1	0	0	0		symbiont-mediated disruption of host cell PML body [GO:0075342]	2	0	0	0
tau-protein kinase activity [GO:0050321]	1	0	0	0		TOR signaling [GO:0031929]	1	0	1	0
tau protein binding [GO:0048156]	1	0	0	0		transcription initiation at RNA polymerase II promoter [GO:0006367]	1	0	1	0
SUMO transferase activity [GO:0019789]	1	0	0	0		visual learning [GO:0008542]	1	1	0	0
splicing factor binding [GO:1990935]	1	0	0	0		cellular response to oxidative stress [GO:0034599]	1	0	0	1
sodium channel inhibitor activity [GO:0019871]	1	0	0	0		deadenylation-dependent decapping of nuclear-transcribed mRNA [GO:0000290]	1	0	0	1
small protein activating enzyme binding [GO:0044388]	1	0	0	0		inositol phosphate biosynthetic process [GO:0032958]	1	0	0	1
signaling receptor binding [GO:0005102]	1	0	0	0		maturation of 5.8S rRNA [GO:0000460]	1	0	0	1
scaffold protein binding [GO:0097110]	1	0	0	0		negative regulation of Ras protein signal transduction [GO:0046580]	1	0	0	1
RS domain binding [GO:0050733]	1	0	0	0		nuclear-transcribed mRNA catabolic process, deadenylation-dependent decay [GO:0000288]	0	0	1	1
RNA polymerase binding [GO:0070063]	1	0	0	0		p38MAPK cascade [GO:0038066]	0	0	1	1
RING-like zinc finger domain binding [GO:0071535]	1	0	0	0		P-body assembly [GO:0033962]	1	0	0	1
ribosomal large subunit binding [GO:0043023]	1	0	0	0		phosphatidylinositol phosphate biosynthetic process [GO:0046854]	1	0	0	1
protein-RNA sequence-specific adaptor activity [GO:0160134]	1	0	0	0		phosphorelay signal transduction system [GO:0000160]	0	0	1	1
protein-macromolecule adaptor activity [GO:0030674]	1	0	0	0		positive regulation of DNA-templated transcription [GO:0045893]	0	1	0	1
protein kinase B binding [GO:0043422]	1	0	0	0		positive regulation of transcription by RNA polymerase I [GO:0045943]	1	0	0	1
protein kinase A catalytic subunit binding [GO:0034236]	1	0	0	0		positive regulation of transcription by RNA polymerase III [GO:0045945]	1	0	0	1
protein homodimerization activity [GO:0042803]	1	0	0	0		protein destabilization [GO:0031648]	1	0	0	1
protease binding [GO:0002020]	1	0	0	0		protein folding [GO:0006457]	0	0	1	1
proline-rich region binding [GO:0070064]	1	0	0	0		protein histidyl modification to diphthamide [GO:0017183]	1	0	0	1
primary miRNA binding [GO:0070878]	1	0	0	0		regulation of mitotic cell cycle [GO:0007346]	0	1	0	1
POZ domain binding [GO:0031208]	1	0	0	0		RNA catabolic process [GO:0006401]	1	0	0	1
potassium channel activator activity [GO:0099104]	1	0	0	0		spliceosomal complex disassembly [GO:0000390]	0	0	1	1
poly(G) binding [GO:0034046]	1	0	0	0		stress-activated MAPK cascade [GO:0051403]	0	0	1	1
phosphothreonine residue binding [GO:0050816]	1	0	0	0		formation of translation preinitiation complex [GO:0001731]	0	0	0	2
phosphoserine residue binding [GO:0050815]	1	0	0	0		nuclear mRNA surveillance [GO:0071028]	0	0	0	2
phospholipase binding [GO:0043274]	1	0	0	0		nucleolar large rRNA transcription by RNA polymerase I [GO:0042790]	0	0	0	2
phosphatidylinositol-3,4-bisphosphate binding [GO:0043325]	1	0	0	0		osmosensory signaling via phosphorelay pathway [GO:0007234]	0	0	0	2
phosphatidylinositol-3,4,5-trisphosphate binding [GO:0005547]	1	0	0	0		regulation of cell size [GO:0008361]	0	0	0	2
phosphatidylethanolamine binding [GO:0008429]	1	0	0	0		regulation of ribosomal protein gene transcription by RNA polymerase II [GO:0060962]	0	0	0	2
phosphatidylcholine binding [GO:0031210]	1	0	0	0		regulation of transcription by RNA polymerase I [GO:0006356]	0	0	0	2
phosphatase activity [GO:0016791]	1	0	0	0		regulation of transcription by RNA polymerase III [GO:0006359]	0	0	0	2
p53 binding [GO:0002039]	1	0	0	0		ribosomal small subunit assembly [GO:0000028]	0	0	0	2
nucleic acid binding [GO:0003676]	1	0	0	0		actin cytoskeleton organization [GO:0030036]	1	0	0	0
Notch binding [GO:0005112]	1	0	0	0		activation-induced cell death of T cells [GO:0006924]	1	0	0	0
nitric-oxide synthase regulator activity [GO:0030235]	1	0	0	0		adiponectin-activated signaling pathway [GO:0033211]	1	0	0	0
myosin-light-chain-phosphatase activity [GO:0050115]	1	0	0	0		adrenal gland development [GO:0030325]	1	0	0	0
manganese ion binding [GO:0030145]	1	0	0	0		adult locomotory behavior [GO:0008344]	0	1	0	0
inositol 5-diphosphate pentakisphosphate 5-kinase activity [GO:0052836]	1	0	0	0		amygdala development [GO:0021764]	1	0	0	0
Hsp90 protein binding [GO:0051879]	1	0	0	0		anaphase-promoting complex-dependent catabolic process [GO:0031145]	1	0	0	0
exon-exon junction complex binding [GO:1990448]	1	0	0	0		anoikis [GO:0043276]	1	0	0	0
dynactin binding [GO:0034452]	1	0	0	0		apoptotic mitochondrial changes [GO:0008637]	1	0	0	0
DNA topoisomerase binding [GO:0044547]	1	0	0	0		apoptotic process [GO:0006915]	1	0	0	0
diphosphoinositol tetrakisphosphate kinase activity [GO:0052839]	1	0	0	0		arabinose catabolic process [GO:0019568]	0	0	1	0
cyclin binding [GO:0030332]	1	0	0	0		artery morphogenesis [GO:0048844]	1	0	0	0
calmodulin binding [GO:0005516]	1	0	0	0		axon guidance [GO:0007411]	0	1	0	0
C2H2 zinc finger domain binding [GO:0070742]	1	0	0	0		axonogenesis [GO:0007409]	0	1	0	0
beta-catenin binding [GO:0008013]	1	0	0	0		behavioral response to pain [GO:0048266]	1	0	0	0
beta-2 adrenergic receptor binding [GO:0031698]	1	0	0	0		beta-catenin destruction complex disassembly [GO:1904886]	1	0	0	0
ATPase activator activity [GO:0001671]	1	0	0	0		brain development [GO:0007420]	1	0	0	0
						camera-type eye morphogenesis [GO:0048593]	1	0	0	0
						canonical Wnt signaling pathway [GO:0060070]	1	0	0	0
						cell communication [GO:0007154]	1	0	0	0
						cell migration [GO:0016477]	1	0	0	0
						cell migration involved in sprouting angiogenesis [GO:0002042]	1	0	0	0
						cell population proliferation [GO:0008283]	1	0	0	0
						cell projection organization [GO:0030030]	1	0	0	0
						cellular detoxification [GO:1990748]	0	0	1	0
						cellular response to amino acid stimulus [GO:0071230]	1	0	0	0
						cellular response to amyloid-beta [GO:1904646]	1	0	0	0
						cellular response to decreased oxygen levels [GO:0036294]	1	0	0	0
						cellular response to epidermal growth factor stimulus [GO:0071364]	1	0	0	0
						cellular response to glucose stimulus [GO:0071333]	1	0	0	0
						cellular response to granulocyte macrophage colony-stimulating factor stimulus [GO:0097011]	1	0	0	0
						cellular response to heat [GO:0034605]	1	0	0	0
						cellular response to insulin stimulus [GO:0032869]	1	0	0	0
						cellular response to interleukin-3 [GO:0036016]	1	0	0	0
						cellular response to nerve growth factor stimulus [GO:1990090]	1	0	0	0
						cellular response to oxidised low-density lipoprotein particle stimulus [GO:0140052]	1	0	0	0
						cellular response to peptide [GO:1901653]	1	0	0	0
						cellular response to prostaglandin E stimulus [GO:0071380]	1	0	0	0
						cellular response to rapamycin [GO:0072752]	1	0	0	0
						cellular response to retinoic acid [GO:0071300]	1	0	0	0
						cellular response to transforming growth factor beta stimulus [GO:0071560]	0	1	0	0
						cellular response to tumor necrosis factor [GO:0071356]	1	0	0	0
						cellular response to UV [GO:0034644]	1	0	0	0
						cellular response to vascular endothelial growth factor stimulus [GO:0035924]	1	0	0	0
						cerebral cortex development [GO:0021987]	1	0	0	0
						cerebral cortex regionalization [GO:0021796]	1	0	0	0
						chaeta morphogenesis [GO:0008407]	0	1	0	0
						chitin-based larval cuticle pattern formation [GO:0035293]	0	1	0	0
						chromatin remodeling [GO:0006338]	1	0	0	0
						chromosome condensation [GO:0030261]	0	1	0	0
						circadian regulation of gene expression [GO:0032922]	1	0	0	0
						cognition [GO:0050890]	1	0	0	0
						collagen fibril organization [GO:0030199]	1	0	0	0
						COPII vesicle coating [GO:0048208]	1	0	0	0
						cytokine-mediated signaling pathway [GO:0019221]	1	0	0	0
						cytoplasm to vacuole targeting by the NVT pathway [GO:0120113]	0	0	1	0
						dendrite morphogenesis [GO:0048813]	0	1	0	0
						DNA-templated transcription [GO:0006351]	1	0	0	0
						dorsal closure [GO:0007391]	0	1	0	0
						double-strand break repair [GO:0006302]	1	0	0	0
						D-xylose catabolic process [GO:0042843]	0	0	1	0
						embryonic brain development [GO:1990403]	1	0	0	0
						embryonic cleavage [GO:0040016]	1	0	0	0
						endoplasmic reticulum to Golgi vesicle-mediated transport [GO:0006888]	1	0	0	0
						endothelial cell proliferation [GO:0001935]	1	0	0	0
						endothelial tube morphogenesis [GO:0061154]	1	0	0	0
						entrainment of circadian clock [GO:0009649]	0	1	0	0
						entrainment of circadian clock by photoperiod [GO:0043153]	1	0	0	0
						epidermal growth factor receptor signaling pathway [GO:0007173]	1	0	0	0
						epithelial cell morphogenesis [GO:0003382]	0	1	0	0
						epithelial to mesenchymal transition [GO:0001837]	1	0	0	0
						ER overload response [GO:0006983]	1	0	0	0
						establishment of cell polarity [GO:0030010]	1	0	0	0
						establishment of epithelial cell planar polarity [GO:0090163]	0	1	0	0
						establishment of protein localization to mitochondrion [GO:0072655]	1	0	0	0
						execution phase of apoptosis [GO:0097194]	1	0	0	0
						extracellular matrix organization [GO:0030198]	1	0	0	0
						extrinsic apoptotic signaling pathway [GO:0097191]	1	0	0	0
						extrinsic apoptotic signaling pathway via death domain receptors [GO:0008625]	1	0	0	0
						female meiosis chromosome segregation [GO:0016321]	0	1	0	0
						female sex determination [GO:0030237]	0	1	0	0
						female somatic sex determination [GO:0019101]	0	1	0	0
						fibroblast apoptotic process [GO:0044346]	1	0	0	0
						fibroblast migration [GO:0010761]	1	0	0	0
						fibroblast proliferation [GO:0048144]	1	0	0	0
						follicle cell of egg chamber development [GO:0030707]	0	1	0	0
						forebrain astrocyte development [GO:0021897]	1	0	0	0
						forebrain morphogenesis [GO:0048853]	1	0	0	0
						formation of structure involved in a symbiotic process [GO:0044111]	1	0	0	0
						G protein-coupled dopamine receptor signaling pathway [GO:0007212]	1	0	0	0
						G protein-coupled receptor internalization [GO:0002031]	1	0	0	0
						G protein-coupled receptor signaling pathway [GO:0007186]	1	0	0	0
						gamma-aminobutyric acid secretion, neurotransmission [GO:0061534]	1	0	0	0
						gastrulation [GO:0007369]	1	0	0	0
						germ cell migration [GO:0008354]	0	1	0	0
						glucose homeostasis [GO:0042593]	1	0	0	0
						glucose metabolic process [GO:0006006]	1	0	0	0
						glutamate secretion, neurotransmission [GO:0061535]	1	0	0	0
						glycogen biosynthetic process [GO:0005978]	1	0	0	0
						habituation [GO:0046959]	0	1	0	0
						hair follicle maturation [GO:0048820]	1	0	0	0
						heart valve development [GO:0003170]	1	0	0	0
						hippocampus development [GO:0021766]	1	0	0	0
						imaginal disc-derived leg segmentation [GO:0036011]	0	1	0	0
						imaginal disc-derived wing margin morphogenesis [GO:0008587]	0	1	0	0
						imaginal disc-derived wing morphogenesis [GO:0007476]	0	1	0	0
						inositol phosphate metabolic process [GO:0043647]	1	0	0	0
						insulin-like growth factor receptor signaling pathway [GO:0048009]	1	0	0	0
						integrin-mediated signaling pathway [GO:0007229]	1	0	0	0
						interleukin-18-mediated signaling pathway [GO:0035655]	1	0	0	0
						intrinsic apoptotic signaling pathway [GO:0097193]	1	0	0	0
						intrinsic apoptotic signaling pathway in response to DNA damage by p53 class mediator [GO:0042771]	1	0	0	0
						kidney development [GO:0001822]	1	0	0	0
						labyrinthine layer blood vessel development [GO:0060716]	1	0	0	0
						learning or memory [GO:0007611]	0	1	0	0
						lipopolysaccharide-mediated signaling pathway [GO:0031663]	1	0	0	0
						liver development [GO:0001889]	1	0	0	0
						liver morphogenesis [GO:0072576]	1	0	0	0
						liver regeneration [GO:0097421]	1	0	0	0
						locomotion [GO:0040011]	0	1	0	0
						long-term synaptic potentiation [GO:0060291]	1	0	0	0
						lysosomal transport [GO:0007041]	1	0	0	0
						maintenance of cell polarity [GO:0030011]	1	0	0	0
						maintenance of protein location in mitochondrion [GO:0072656]	1	0	0	0
						male somatic sex determination [GO:0019102]	0	1	0	0
						mammalian oogenesis stage [GO:0022605]	1	0	0	0
						mammary gland epithelial cell differentiation [GO:0060644]	1	0	0	0
						mast cell apoptotic process [GO:0033024]	1	0	0	0
						mast cell proliferation [GO:0070662]	1	0	0	0
						maternal placenta development [GO:0001893]	1	0	0	0
						metanephros development [GO:0001656]	1	0	0	0
						mitochondrion organization [GO:0007005]	1	0	0	0
						mitotic nuclear membrane reassembly [GO:0007084]	1	0	0	0
						mRNA 5'-splice site recognition [GO:0000395]	1	0	0	0
						mRNA export from nucleus [GO:0006406]	1	0	0	0
						muscle tissue development [GO:0060537]	1	0	0	0
						myelination in peripheral nervous system [GO:0022011]	1	0	0	0
						myeloid leukocyte migration [GO:0097529]	1	0	0	0
						negative regulation melanotic encapsulation of foreign target [GO:0140540]	0	1	0	0
						negative regulation of angiogenesis [GO:0016525]	1	0	0	0
						negative regulation of apoptotic signaling pathway [GO:2001234]	1	0	0	0
						negative regulation of astrocyte differentiation [GO:0048712]	1	0	0	0
						negative regulation of autophagy [GO:0010507]	1	0	0	0
						negative regulation of blood vessel endothelial cell migration [GO:0043537]	1	0	0	0
						negative regulation of cell integrity MAPK cascade [GO:1903138]	0	0	1	0
						negative regulation of cell population proliferation [GO:0008285]	1	0	0	0
						negative regulation of cell-matrix adhesion [GO:0001953]	1	0	0	0
						negative regulation of cGAS/STING signaling pathway [GO:0160049]	1	0	0	0
						negative regulation of cilium assembly [GO:1902018]	1	0	0	0
						negative regulation of cold-induced thermogenesis [GO:0120163]	1	0	0	0
						negative regulation of DNA-templated transcription [GO:0045892]	1	0	0	0
						negative regulation of dopaminergic neuron differentiation [GO:1904339]	1	0	0	0
						negative regulation of double-strand break repair via homologous recombination [GO:2000042]	1	0	0	0
						negative regulation of endopeptidase activity [GO:0010951]	1	0	0	0
						negative regulation of endothelial cell proliferation [GO:0001937]	1	0	0	0
						negative regulation of epithelial to mesenchymal transition [GO:0010719]	1	0	0	0
						negative regulation of extrinsic apoptotic signaling pathway in absence of ligand [GO:2001240]	1	0	0	0
						negative regulation of extrinsic apoptotic signaling pathway via death domain receptors [GO:1902042]	1	0	0	0
						negative regulation of fatty acid beta-oxidation [GO:0031999]	1	0	0	0
						negative regulation of fibroblast proliferation [GO:0048147]	1	0	0	0
						negative regulation of gene expression [GO:0010629]	1	0	0	0
						negative regulation of glycogen (starch) synthase activity [GO:2000466]	1	0	0	0
						negative regulation of glycogen biosynthetic process [GO:0045719]	1	0	0	0
						negative regulation of Golgi to plasma membrane protein transport [GO:0042997]	0	0	1	0
						negative regulation of hemocyte differentiation [GO:0045611]	0	1	0	0
						negative regulation of hemocyte proliferation [GO:0035207]	0	1	0	0
						negative regulation of heterochromatin formation [GO:0031452]	0	1	0	0
						negative regulation of insulin receptor signaling pathway [GO:0046627]	0	1	0	0
						negative regulation of lamellocyte differentiation [GO:0035204]	0	1	0	0
						negative regulation of leukocyte cell-cell adhesion [GO:1903038]	1	0	0	0
						negative regulation of leukocyte migration [GO:0002686]	1	0	0	0
						negative regulation of L-leucine import across plasma membrane [GO:1905533]	0	0	1	0
						negative regulation of long-chain fatty acid import across plasma membrane [GO:0010748]	1	0	0	0
						negative regulation of lymphocyte migration [GO:2000402]	1	0	0	0
						negative regulation of macroautophagy [GO:0016242]	1	0	0	0
						negative regulation of mast cell proliferation [GO:0070667]	1	0	0	0
						negative regulation of mesenchymal stem cell differentiation [GO:2000740]	1	0	0	0
						negative regulation of neuroblast proliferation [GO:0007406]	1	0	0	0
						negative regulation of neurotransmitter secretion [GO:0046929]	1	0	0	0
						negative regulation of Notch signaling pathway [GO:0045746]	1	0	0	0
						negative regulation of oligodendrocyte differentiation [GO:0048715]	1	0	0	0
						negative regulation of osteoblast differentiation [GO:0045668]	1	0	0	0
						negative regulation of osteoclast differentiation [GO:0045671]	1	0	0	0
						negative regulation of oxidative stress-induced intrinsic apoptotic signaling pathway [GO:1902176]	1	0	0	0
						negative regulation of PERK-mediated unfolded protein response [GO:1903898]	1	0	0	0
						negative regulation of protein acetylation [GO:1901984]	1	0	0	0
						negative regulation of protein binding [GO:0032091]	1	0	0	0
						negative regulation of protein import into nucleus [GO:0042308]	1	0	0	0
						negative regulation of protein kinase activity [GO:0006469]	1	0	0	0
						negative regulation of protein localization to lysosome [GO:0150033]	1	0	0	0
						negative regulation of protein localization to nucleus [GO:1900181]	1	0	0	0
						negative regulation of protein maturation [GO:1903318]	1	0	0	0
						negative regulation of protein serine/threonine kinase activity [GO:0071901]	1	0	0	0
						negative regulation of protein ubiquitination [GO:0031397]	1	0	0	0
						negative regulation of protein-containing complex assembly [GO:0031333]	1	0	0	0
						negative regulation of proteolysis [GO:0045861]	1	0	0	0
						negative regulation of Rac protein signal transduction [GO:0035021]	1	0	0	0
						negative regulation of release of cytochrome c from mitochondria [GO:0090201]	1	0	0	0
						negative regulation of Rho protein signal transduction [GO:0035024]	1	0	0	0
						negative regulation of Schwann cell migration [GO:1900148]	1	0	0	0
						negative regulation of Schwann cell proliferation [GO:0010626]	1	0	0	0
						negative regulation of sodium ion transmembrane transporter activity [GO:2000650]	1	0	0	0
						negative regulation of sodium ion transport [GO:0010766]	1	0	0	0
						negative regulation of stem cell proliferation [GO:2000647]	1	0	0	0
						negative regulation of synaptic assembly at neuromuscular junction [GO:0045886]	0	1	0	0
						negative regulation of Toll signaling pathway [GO:0045751]	0	1	0	0
						negative regulation of TOR signaling [GO:0032007]	1	0	0	0
						negative regulation of TORC2 signaling [GO:1903940]	1	0	0	0
						negative regulation of torso signaling pathway [GO:0120177]	0	1	0	0
						negative regulation of translation [GO:0017148]	1	0	0	0
						negative regulation of type B pancreatic cell development [GO:2000077]	1	0	0	0
						negative regulation of type I interferon production [GO:0032480]	1	0	0	0
						negative regulation of uracil import across plasma membrane [GO:1905530]	0	0	1	0
						negative regulation of vascular associated smooth muscle cell migration [GO:1904753]	1	0	0	0
						negative regulation of vascular endothelial growth factor receptor signaling pathway [GO:0030948]	1	0	0	0
						negative regulation of viral life cycle [GO:1903901]	1	0	0	0
						neural tube development [GO:0021915]	1	0	0	0
						neuroblast proliferation [GO:0007405]	1	0	0	0
						neuromuscular junction development [GO:0007528]	1	0	0	0
						neuron apoptotic process [GO:0051402]	1	0	0	0
						neuron projection organization [GO:0106027]	1	0	0	0
						nitric oxide biosynthetic process [GO:0006809]	1	0	0	0
						nuclear export [GO:0051168]	1	0	0	0
						nuclear protein quality control by the ubiquitin-proteasome system [GO:0071630]	1	0	0	0
						nuclear receptor-mediated glucocorticoid signaling pathway [GO:0042921]	1	0	0	0
						nuclear speck organization [GO:0035063]	1	0	0	0
						observational learning [GO:0098597]	1	0	0	0
						osteoclast differentiation [GO:0030316]	1	0	0	0
						peripheral nervous system development [GO:0007422]	1	0	0	0
						peripheral nervous system myelin maintenance [GO:0032287]	1	0	0	0
						phosphorylation [GO:0016310]	1	0	0	0
						pigmentation [GO:0043473]	1	0	0	0
						pole cell fate determination [GO:0007278]	0	1	0	0
						positive regulation of activin receptor signaling pathway [GO:0032927]	1	0	0	0
						positive regulation of aggrephagy [GO:1905337]	1	0	0	0
						positive regulation of apoptotic process [GO:0043065]	1	0	0	0
						positive regulation of ATP-dependent activity [GO:0032781]	1	0	0	0
						positive regulation of autophagy [GO:0010508]	1	0	0	0
						positive regulation of blood vessel endothelial cell migration [GO:0043536]	1	0	0	0
						positive regulation of canonical Wnt signaling pathway [GO:0090263]	0	1	0	0
						positive regulation of cell cycle [GO:0045787]	1	0	0	0
						positive regulation of cell differentiation [GO:0045597]	1	0	0	0
						positive regulation of cell-matrix adhesion [GO:0001954]	1	0	0	0
						positive regulation of cilium assembly [GO:0045724]	1	0	0	0
						positive regulation of cyclin-dependent protein serine/threonine kinase activity [GO:0045737]	1	0	0	0
						positive regulation of cytokinesis [GO:0032467]	1	0	0	0
						positive regulation of D-glucose import [GO:0046326]	1	0	0	0
						positive regulation of DNA-binding transcription factor activity [GO:0051091]	1	0	0	0
						positive regulation of endodeoxyribonuclease activity [GO:0032079]	1	0	0	0
						positive regulation of endothelial cell migration [GO:0010595]	1	0	0	0
						positive regulation of extrinsic apoptotic signaling pathway in absence of ligand [GO:2001241]	1	0	0	0
						positive regulation of fat cell differentiation [GO:0045600]	1	0	0	0
						positive regulation of fibroblast migration [GO:0010763]	1	0	0	0
						positive regulation of G1/S transition of mitotic cell cycle [GO:1900087]	1	0	0	0
						positive regulation of glucose metabolic process [GO:0010907]	1	0	0	0
						positive regulation of hippo signaling [GO:0035332]	1	0	0	0
						positive regulation of insulin receptor signaling pathway [GO:0046628]	0	1	0	0
						positive regulation of lipid biosynthetic process [GO:0046889]	1	0	0	0
						positive regulation of mast cell apoptotic process [GO:0033027]	1	0	0	0
						positive regulation of mitochondrial outer membrane permeabilization involved in apoptotic signaling pathway [GO:1901030]	1	0	0	0
						positive regulation of mitotic cell cycle phase transition [GO:1901992]	1	0	0	0
						positive regulation of nitric oxide biosynthetic process [GO:0045429]	1	0	0	0
						positive regulation of nitric-oxide synthase activity [GO:0051000]	1	0	0	0
						positive regulation of nucleocytoplasmic transport [GO:0046824]	1	0	0	0
						positive regulation of p38MAPK cascade [GO:1900745]	0	0	1	0
						positive regulation of peptidyl-serine phosphorylation [GO:0033138]	1	0	0	0
						positive regulation of phosphatidylinositol 3-kinase/protein kinase B signal transduction [GO:0051897]	1	0	0	0
						positive regulation of protein binding [GO:0032092]	1	0	0	0
						positive regulation of protein localization to cell surface [GO:2000010]	1	0	0	0
						positive regulation of protein localization to centrosome [GO:1904781]	1	0	0	0
						positive regulation of protein localization to cilium [GO:1903566]	1	0	0	0
						positive regulation of protein localization to endoplasmic reticulum [GO:1905552]	1	0	0	0
						positive regulation of protein localization to nucleus [GO:1900182]	1	0	0	0
						positive regulation of protein localization to plasma membrane [GO:1903078]	1	0	0	0
						positive regulation of protein metabolic process [GO:0051247]	1	0	0	0
						positive regulation of protein phosphorylation [GO:0001934]	1	0	0	0
						positive regulation of protein-containing complex assembly [GO:0031334]	1	0	0	0
						positive regulation of proteolysis involved in protein catabolic process [GO:1903052]	0	1	0	0
						positive regulation of Ras protein signal transduction [GO:0046579]	0	1	0	0
						positive regulation of RNA export from nucleus [GO:0046833]	1	0	0	0
						positive regulation of RNA splicing [GO:0033120]	1	0	0	0
						positive regulation of SMAD protein signal transduction [GO:0060391]	1	0	0	0
						positive regulation of smooth muscle cell proliferation [GO:0048661]	1	0	0	0
						positive regulation of smoothened signaling pathway [GO:0045880]	0	1	0	0
						positive regulation of sodium ion transport [GO:0010765]	1	0	0	0
						positive regulation of somatic stem cell division [GO:1904677]	0	1	0	0
						positive regulation of SUMO transferase activity [GO:1903755]	1	0	0	0
						positive regulation of ubiquitin-dependent protein catabolic process [GO:2000060]	0	1	0	0
						positive regulation of vascular associated smooth muscle cell proliferation [GO:1904707]	1	0	0	0
						positive regulation of Wnt signaling pathway [GO:0030177]	1	0	0	0
						presynaptic modulation of chemical synaptic transmission [GO:0099171]	1	0	0	0
						primary miRNA processing [GO:0031053]	1	0	0	0
						progesterone receptor signaling pathway [GO:0050847]	1	0	0	0
						protein autoubiquitination [GO:0051865]	1	0	0	0
						protein dephosphorylation [GO:0006470]	1	0	0	0
						protein K63-linked ubiquitination [GO:0070534]	1	0	0	0
						protein monoubiquitination [GO:0006513]	1	0	0	0
						protein targeting to lysosome [GO:0006622]	1	0	0	0
						protein-containing complex assembly [GO:0065003]	1	0	0	0
						pseudocleavage involved in syncytial blastoderm formation [GO:0030589]	0	1	0	0
						Rac protein signal transduction [GO:0016601]	1	0	0	0
						Ras protein signal transduction [GO:0007265]	1	0	0	0
						receptor catabolic process [GO:0032801]	1	0	0	0
						receptor internalization [GO:0031623]	1	0	0	0
						regulation of angiogenesis [GO:0045765]	1	0	0	0
						regulation of apoptotic process [GO:0042981]	1	0	0	0
						regulation of axon extension [GO:0030516]	1	0	0	0
						regulation of axonogenesis [GO:0050770]	1	0	0	0
						regulation of blood vessel endothelial cell migration [GO:0043535]	1	0	0	0
						regulation of bone resorption [GO:0045124]	1	0	0	0
						regulation of calcineurin-NFAT signaling cascade [GO:0070884]	0	1	0	0
						regulation of cell adhesion [GO:0030155]	1	0	0	0
						regulation of cell migration [GO:0030334]	1	0	0	0
						regulation of cell proliferation involved in compound eye morphogenesis [GO:2000495]	0	1	0	0
						regulation of cell-matrix adhesion [GO:0001952]	1	0	0	0
						regulation of cellular response to heat [GO:1900034]	1	0	0	0
						regulation of cellular response to insulin stimulus [GO:1900076]	1	0	0	0
						regulation of chromosome separation [GO:1905818]	1	0	0	0
						regulation of circadian sleep/wake cycle, sleep [GO:0045187]	0	1	0	0
						regulation of cytoplasmic translational initiation in response to stress [GO:1990611]	0	0	1	0
						regulation of DNA binding [GO:0051101]	1	0	0	0
						regulation of ERK1 and ERK2 cascade [GO:0070372]	1	0	0	0
						regulation of glial cell differentiation [GO:0045685]	1	0	0	0
						regulation of glycogen catabolic process [GO:0005981]	0	1	0	0
						regulation of long-term neuronal synaptic plasticity [GO:0048169]	1	0	0	0
						regulation of macroautophagy [GO:0016241]	1	0	0	0
						regulation of membrane potential [GO:0042391]	1	0	0	0
						regulation of microtubule anchoring at centrosome [GO:0150101]	1	0	0	0
						regulation of microtubule-based process [GO:0032886]	1	0	0	0
						regulation of mitotic cell cycle spindle assembly checkpoint [GO:0090266]	1	0	0	0
						regulation of monoatomic ion transmembrane transport [GO:0034765]	1	0	0	0
						regulation of mRNA stability [GO:0043488]	1	0	0	0
						regulation of myelination [GO:0031641]	1	0	0	0
						regulation of potassium ion transmembrane transporter activity [GO:1901016]	1	0	0	0
						regulation of protein export from nucleus [GO:0046825]	1	0	0	0
						regulation of protein import into nucleus [GO:0042306]	0	1	0	0
						regulation of proteolysis [GO:0030162]	0	1	0	0
						regulation of synapse organization [GO:0050807]	1	0	0	0
						regulation of synaptic transmission, GABAergic [GO:0032228]	1	0	0	0
						regulation of tRNA methylation [GO:0110002]	1	0	0	0
						regulation of type B pancreatic cell development [GO:2000074]	1	0	0	0
						regulation protein catabolic process at postsynapse [GO:0140252]	1	0	0	0
						reproductive process [GO:0022414]	0	1	0	0
						response to alkaloid [GO:0043279]	1	0	0	0
						response to anesthetic [GO:0072347]	0	1	0	0
						response to calcium ion [GO:0051592]	1	0	0	0
						response to fluid shear stress [GO:0034405]	1	0	0	0
						response to food [GO:0032094]	1	0	0	0
						response to growth factor [GO:0070848]	1	0	0	0
						response to growth hormone [GO:0060416]	1	0	0	0
						response to heat [GO:0009408]	1	0	0	0
						response to hypoxia [GO:0001666]	1	0	0	0
						response to insulin-like growth factor stimulus [GO:1990418]	1	0	0	0
						response to oxidative stress [GO:0006979]	1	0	0	0
						response to toxic substance [GO:0009636]	1	0	0	0
						response to UV [GO:0009411]	1	0	0	0
						response to UV-A [GO:0070141]	1	0	0	0
						reticulophagy [GO:0061709]	0	1	0	0
						retrograde trans-synaptic signaling [GO:0098917]	0	1	0	0
						rhythmic behavior [GO:0007622]	0	1	0	0
						rhythmic process [GO:0048511]	1	0	0	0
						R-loop processing [GO:0062176]	1	0	0	0
						RNA export from nucleus [GO:0006405]	0	1	0	0
						Schwann cell development [GO:0014044]	1	0	0	0
						Schwann cell migration [GO:0036135]	1	0	0	0
						Schwann cell proliferation [GO:0014010]	1	0	0	0
						segment polarity determination [GO:0007367]	0	1	0	0
						sensory organ development [GO:0007423]	0	1	0	0
						sex comb development [GO:0045498]	0	1	0	0
						sex determination [GO:0007530]	0	1	0	0
						siRNA-mediated pericentric heterochromatin formation [GO:0140727]	0	0	1	0
						sleep [GO:0030431]	0	1	0	0
						smooth muscle tissue development [GO:0048745]	1	0	0	0
						smoothened signaling pathway [GO:0007224]	1	0	0	0
						snRNA 3'-end processing [GO:0034472]	0	1	0	0
						snRNA catabolic process [GO:0016076]	1	0	0	0
						somatic stem cell population maintenance [GO:0035019]	0	1	0	0
						spectrosome organization [GO:0030721]	0	1	0	0
						sperm DNA condensation [GO:0035092]	1	0	0	0
						sperm individualization [GO:0007291]	0	1	0	0
						sphingosine-1-phosphate receptor signaling pathway [GO:0003376]	1	0	0	0
						spinal cord development [GO:0021510]	1	0	0	0
						spindle assembly [GO:0051225]	0	1	0	0
						spindle organization [GO:0007051]	0	1	0	0
						spliceosomal snRNP assembly [GO:0000387]	1	0	0	0
						spliceosomal tri-snRNP complex assembly [GO:0000244]	1	0	0	0
						stem cell division [GO:0017145]	1	0	0	0
						stem cell proliferation [GO:0072089]	1	0	0	0
						stress fiber assembly [GO:0043149]	1	0	0	0
						stress granule assembly [GO:0034063]	0	0	1	0
						striated muscle cell differentiation [GO:0051146]	1	0	0	0
						superior temporal gyrus development [GO:0071109]	1	0	0	0
						sympathetic nervous system development [GO:0048485]	1	0	0	0
						synaptic assembly at neuromuscular junction [GO:0051124]	0	1	0	0
						T cell costimulation [GO:0031295]	1	0	0	0
						transcription by RNA polymerase II [GO:0006366]	1	0	0	0
						transposable element silencing by piRNA-mediated heterochromatin formation [GO:0141006]	0	1	0	0
						trophectodermal cellular morphogenesis [GO:0001831]	1	0	0	0
						ubiquitin-dependent protein catabolic process via the multivesicular body sorting pathway [GO:0043162]	1	0	0	0
						vascular associated smooth muscle cell migration [GO:1904738]	1	0	0	0
						vascular associated smooth muscle cell proliferation [GO:1990874]	1	0	0	0
						viral budding [GO:0046755]	1	0	0	0
						viral protein processing [GO:0019082]	1	0	0	0
						virus-mediated perturbation of host defense response [GO:0019049]	1	0	0	0
						wing and notum subfield formation [GO:0035309]	0	1	0	0
						wound healing [GO:0042060]	1	0	0	0
						90S preribosome assembly [GO:0034463]	0	0	0	1
						adenylate cyclase-inhibiting G protein-coupled receptor signaling pathway [GO:0007193]	0	0	0	1
						cAMP/PKA signal transduction [GO:0141156]	0	0	0	1
						cell integrity MAPK cascade [GO:0000196]	0	0	0	1
						cellular hyperosmotic response [GO:0071474]	0	0	0	1
						cellular response to glucose starvation [GO:0042149]	0	0	0	1
						cytoplasmic translation [GO:0002181]	0	0	0	1
						donor selection [GO:0007535]	0	0	0	1
						endonucleolytic cleavage in 5'-ETS of tricistronic rRNA transcript (SSU-rRNA, 5.8S rRNA, LSU-rRNA) [GO:0000480]	0	0	0	1
						endonucleolytic cleavage in ITS1 to separate SSU-rRNA from 5.8S rRNA and LSU-rRNA from tricistronic rRNA transcript (SSU-rRNA, 5.8S rRNA, LSU-rRNA) [GO:0000447]	0	0	0	1
						endonucleolytic cleavage in ITS1 upstream of 5.8S rRNA from tricistronic rRNA transcript (SSU-rRNA, 5.8S rRNA, LSU-rRNA) [GO:0000464]	0	0	0	1
						endonucleolytic cleavage to generate mature 5'-end of SSU-rRNA from (SSU-rRNA, 5.8S rRNA, LSU-rRNA) [GO:0000472]	0	0	0	1
						eukaryotic translation initiation factor 4F complex assembly [GO:0097010]	0	0	0	1
						exonucleolytic trimming to generate mature 3'-end of 5.8S rRNA from tricistronic rRNA transcript (SSU-rRNA, 5.8S rRNA, LSU-rRNA) [GO:0000467]	0	0	0	1
						intracellular monoatomic cation homeostasis [GO:0030003]	0	0	0	1
						intracellular monoatomic ion homeostasis [GO:0006873]	0	0	0	1
						maturation of 5.8S rRNA from tricistronic rRNA transcript (SSU-rRNA, 5.8S rRNA, LSU-rRNA) [GO:0000466]	0	0	0	1
						maturation of LSU-rRNA from tricistronic rRNA transcript (SSU-rRNA, 5.8S rRNA, LSU-rRNA) [GO:0000463]	0	0	0	1
						maturation of SSU-rRNA from tricistronic rRNA transcript (SSU-rRNA, 5.8S rRNA, LSU-rRNA) [GO:0000462]	0	0	0	1
						meiotic cell cycle [GO:0051321]	0	0	0	1
						negative regulation of filamentous growth [GO:0060258]	0	0	0	1
						negative regulation of pheromone-dependent signal transduction involved in conjugation with cellular fusion [GO:0090029]	0	0	0	1
						negative regulation of translational initiation [GO:0045947]	0	0	0	1
						nuclear mRNA surveillance of mRNA 3'-end processing [GO:0071031]	0	0	0	1
						nuclear polyadenylation-dependent mRNA catabolic process [GO:0071042]	0	0	0	1
						nuclear polyadenylation-dependent rRNA catabolic process [GO:0071035]	0	0	0	1
						nuclear-transcribed mRNA catabolic process, non-stop decay [GO:0070481]	0	0	0	1
						poly(A)+ mRNA export from nucleus [GO:0016973]	0	0	0	1
						poly(A)-dependent snoRNA 3'-end processing [GO:0071051]	0	0	0	1
						positive regulation of cell-substrate adhesion [GO:0010811]	0	0	0	1
						positive regulation of hydrogen sulfide biosynthetic process [GO:1904828]	0	0	0	1
						positive regulation of protein import into nucleus [GO:0042307]	0	0	0	1
						positive regulation of ribosomal protein gene transcription by RNA polymerase II [GO:0060963]	0	0	0	1
						regulation of actin cytoskeleton organization [GO:0032956]	0	0	0	1
						regulation of cysteine metabolic process [GO:1901494]	0	0	0	1
						regulation of inositol phosphate biosynthetic process [GO:0010919]	0	0	0	1
						regulation of response to osmotic stress [GO:0047484]	0	0	0	1
						regulation of sphingolipid biosynthetic process [GO:0090153]	0	0	0	1
						regulation of translational initiation [GO:0006446]	0	0	0	1
						response to xenobiotic stimulus [GO:0009410]	0	0	0	1
						ribosomal large subunit biogenesis [GO:0042273]	0	0	0	1
						RNA fragment catabolic process [GO:0000292]	0	0	0	1
						rRNA catabolic process [GO:0016075]	0	0	0	1
						TRAMP-dependent tRNA surveillance pathway [GO:0071038]	0	0	0	1
						translational initiation [GO:0006413]	0	0	0	1
						tubulin complex assembly [GO:0007021]	0	0	0	1
						U4 snRNA 3'-end processing [GO:0034475]	0	0	0	1
						U5 snRNA 3'-end processing [GO:0034476]	0	0	0	1

## Sheet: All PPI
	Total=	523				Total=	86				Total=	226				Total=	97
Organism	Kinase	Interactor	Database		Organism	Kinase	Interactor	Database		Organism	Kinase	Interactor	Database		Organism	Kinase	Interactor	Database
Human	CLK2	ATR	MIST PPI		Drosophila	DOA	Cdk8	MIST PPI		Bakers yeast	KNS1	LEE1	SGD		Fission yeast	LKH1	act1	Pombase
Human	CLK1/2	CLK1	MIST PPI		Drosophila	DOA	Cpsf6	MIST PPI		Bakers yeast	KNS1	NOG1	SGD		Fission yeast	LKH1	ase1	Pombase
Human	CLK4	CLK4	MIST PPI		Drosophila	DOA	Cul3	MIST PPI		Bakers yeast	KNS1	SKY1	SGD		Fission yeast	LKH1	ask1	Pombase
Human	CLK1/2/3	DDIT4L	MIST PPI		Drosophila	DOA	AANATL3	DroID		Bakers yeast	KNS1	VMA1	SGD		Fission yeast	LKH1	asp1	Pombase
Human	CLK2	FAAP24	MIST PPI		Drosophila	DOA	alphaSnap	DroID		Bakers yeast	KNS1	AIM21	SGD		Fission yeast	LKH1	bye1	Pombase
Human	CLK2	GLYR1	MIST PPI		Drosophila	DOA	Caper	DroID		Bakers yeast	KNS1	ATG3	SGD		Fission yeast	LKH1	cdc15	Pombase
Human	CLK1	GOLM1	MIST PPI		Drosophila	DOA	cas	DroID		Bakers yeast	KNS1	FUM1	SGD		Fission yeast	LKH1	cip1	Pombase
Human	CLK2/3	HSP90AB1	MIST PPI		Drosophila	DOA	Cdk2	DroID		Bakers yeast	KNS1	MCK1	SGD		Fission yeast	LKH1	csx1	Pombase
Human	CLK4	KRTAP10-11	MIST PPI		Drosophila	DOA	CG13560	DroID		Bakers yeast	KNS1	MUB1	SGD		Fission yeast	LKH1	cyk3	Pombase
Human	CLK2	MTREX	MIST PPI		Drosophila	DOA	CG13625	DroID		Bakers yeast	KNS1	OCA4	SGD		Fission yeast	LKH1	dbp10	Pombase
Human	CLK2	NCBP3	MIST PPI		Drosophila	DOA	CG14546	DroID		Bakers yeast	KNS1	PMP3	SGD		Fission yeast	LKH1	dcp2	Pombase
Human	CLK2/3	NKAPD1	MIST PPI		Drosophila	DOA	CG15599	DroID		Bakers yeast	KNS1	PRE9	SGD		Fission yeast	LKH1	dph2	Pombase
Human	CLK3	NRDC	MIST PPI		Drosophila	DOA	CG18273	DroID		Bakers yeast	KNS1	RPS29A	SGD		Fission yeast	LKH1	eti1	Pombase
Human	CLK1	PPP4R3A	MIST PPI		Drosophila	DOA	CG18476	DroID		Bakers yeast	KNS1	RPS6A	SGD		Fission yeast	LKH1	fma2	Pombase
Human	CLK3	PSME3IP1	MIST PPI		Drosophila	DOA	CG31211	DroID		Bakers yeast	KNS1	SGF29	SGD		Fission yeast	LKH1	gar2	Pombase
Human	CLK1/2	PTPN1	MIST PPI		Drosophila	DOA	CG33109	DroID		Bakers yeast	KNS1	SHP1	SGD		Fission yeast	LKH1	grh1	Pombase
Human	CLK3	RBMY1D	MIST PPI		Drosophila	DOA	CG4858	DroID		Bakers yeast	KNS1	UME6	SGD		Fission yeast	LKH1	hsp9	Pombase
Human	CLK3	RBMY1J	MIST PPI		Drosophila	DOA	CG4887	DroID		Bakers yeast	KNS1	VPS24	SGD		Fission yeast	LKH1	imp2	Pombase
Human	CLK2	U2AF1L5	MIST PPI		Drosophila	DOA	CG5783	DroID		Bakers yeast	KNS1	YPT6	SGD		Fission yeast	LKH1	knh2	Pombase
Human	CLK3	VIRMA	MIST PPI		Drosophila	DOA	CG6083	DroID		Bakers yeast	KNS1	ABZ1	SGD		Fission yeast	LKH1	lkh1	Pombase
Human	CLK1	C3orf75	Lipp 2015		Drosophila	DOA	CG6191	DroID		Bakers yeast	KNS1	ACO1	SGD		Fission yeast	LKH1	lsd90	Pombase
Human	CLK1	CCDC165	Lipp 2015		Drosophila	DOA	CG6923	DroID		Bakers yeast	KNS1	ACS1	SGD		Fission yeast	LKH1	mak2	Pombase
Human	CLK1	EFHA2	Lipp 2015		Drosophila	DOA	CG7028	DroID		Bakers yeast	KNS1	AIM22	SGD		Fission yeast	LKH1	mde5	Pombase
Human	CLK1	KIAA0947	Lipp 2015		Drosophila	DOA	CG7560	DroID		Bakers yeast	KNS1	AIM44	SGD		Fission yeast	LKH1	mpr1	Pombase
Human	CLK1	LINS1	Lipp 2015		Drosophila	DOA	CG8128	DroID		Bakers yeast	KNS1	APS3	SGD		Fission yeast	LKH1	msh2	Pombase
Human	CLK1	MLK4	Lipp 2015		Drosophila	DOA	CG8929	DroID		Bakers yeast	KNS1	ARF1	SGD		Fission yeast	LKH1	msy1	Pombase
Human	CLK1	ABCA13	BioGRID		Drosophila	DOA	CG9776	DroID		Bakers yeast	KNS1	ARO1	SGD		Fission yeast	LKH1	mug123	Pombase
Human	CLK2	ABCD3	BioGRID		Drosophila	DOA	CG9915	DroID		Bakers yeast	KNS1	ARP8	SGD		Fission yeast	LKH1	nat1	Pombase
Human	CLK2/3	ACIN1	BioGRID		Drosophila	DOA	ClC-a	DroID		Bakers yeast	KNS1	ASC1	SGD		Fission yeast	LKH1	oga1	Pombase
Human	CLK1	ACOX2	BioGRID		Drosophila	DOA	cN-IIIB	DroID		Bakers yeast	KNS1	ASK10	SGD		Fission yeast	LKH1	pfd2	Pombase
Human	CLK1	ADAR	BioGRID		Drosophila	DOA	Cul2	DroID		Bakers yeast	KNS1	ATG1	SGD		Fission yeast	LKH1	pic1	Pombase
Human	CLK1/3/4	AHCYL1	BioGRID		Drosophila	DOA	Cwc25	DroID		Bakers yeast	KNS1	ATG13	SGD		Fission yeast	LKH1	pmp1	Pombase
Human	CLK1/3/4	AHCYL2	BioGRID		Drosophila	DOA	dimm	DroID		Bakers yeast	KNS1	ATG21	SGD		Fission yeast	LKH1	pob1	Pombase
Human	CLK3	AIP	BioGRID		Drosophila	DOA	Doa	DroID		Bakers yeast	KNS1	ATG23	SGD		Fission yeast	LKH1	ppa2	Pombase
Human	CLK1	AKAP5	BioGRID		Drosophila	DOA	enok	DroID		Bakers yeast	KNS1	ATH1	SGD		Fission yeast	LKH1	pre6	Pombase
Human	CLK2	AKT1	BioGRID		Drosophila	DOA	KFase	DroID		Bakers yeast	KNS1	BAP2	SGD		Fission yeast	LKH1	prp10	Pombase
Human	CLK1	ANKFY1	BioGRID		Drosophila	DOA	KP78b	DroID		Bakers yeast	KNS1	BBC1	SGD		Fission yeast	LKH1	prp22	Pombase
Human	CLK2	AP2M1	BioGRID		Drosophila	DOA	lok	DroID		Bakers yeast	KNS1	BET4	SGD		Fission yeast	LKH1	pub1	Pombase
Human	CLK3	Apc2	BioGRID		Drosophila	DOA	lwr	DroID		Bakers yeast	KNS1	BIR1	SGD		Fission yeast	LKH1	puf2	Pombase
Human	CLK3	APEX1	BioGRID		Drosophila	DOA	mad2	DroID		Bakers yeast	KNS1	BRE2	SGD		Fission yeast	LKH1	rga7	Pombase
Human	CLK2/3	APOBEC3D	BioGRID		Drosophila	DOA	mnb	DroID		Bakers yeast	KNS1	BUB3	SGD		Fission yeast	LKH1	rga9	Pombase
Human	CLK3	APOBEC3F	BioGRID		Drosophila	DOA	muskelin	DroID		Bakers yeast	KNS1	BUD27	SGD		Fission yeast	LKH1	rpl3401	Pombase
Human	CLK3	APP	BioGRID		Drosophila	DOA	Pex12	DroID		Bakers yeast	KNS1	BUD6	SGD		Fission yeast	LKH1	rpl35	Pombase
Human	CLK3	ARFGAP2	BioGRID		Drosophila	DOA	PHDP	DroID		Bakers yeast	KNS1	CAP1	SGD		Fission yeast	LKH1	rps2601	Pombase
Human	CLK3	ARGLU1	BioGRID		Drosophila	DOA	Pp1-87B	DroID		Bakers yeast	KNS1	CBC2	SGD		Fission yeast	LKH1	rsd1	Pombase
Human	CLK1	ARHGEF12	BioGRID		Drosophila	DOA	Pp4-19C	DroID		Bakers yeast	KNS1	CBF1	SGD		Fission yeast	LKH1	rsv1	Pombase
Human	CLK1	ARPC4	BioGRID		Drosophila	DOA	Ranbp21	DroID		Bakers yeast	KNS1	CDC55	SGD		Fission yeast	LKH1	rum1	Pombase
Human	CLK1	ASL	BioGRID		Drosophila	DOA	Rbp1	DroID		Bakers yeast	KNS1	CEM1	SGD		Fission yeast	LKH1	sam1	Pombase
Human	CLK2	ASPSCR1	BioGRID		Drosophila	DOA	rngo	DroID		Bakers yeast	KNS1	CKA1	SGD		Fission yeast	LKH1	sce3	Pombase
Human	CLK1	ASXL3	BioGRID		Drosophila	DOA	sals	DroID		Bakers yeast	KNS1	CKB1	SGD		Fission yeast	LKH1	scl1	Pombase
Human	CLK1/2/3	ATG101	BioGRID		Drosophila	DOA	Samuel	DroID		Bakers yeast	KNS1	CLB2	SGD		Fission yeast	LKH1	scw1	Pombase
Human	CLK2	ATG16L1	BioGRID		Drosophila	DOA	SC35	DroID		Bakers yeast	KNS1	COG6	SGD		Fission yeast	LKH1	set11	Pombase
Human	CLK2	ATG5	BioGRID		Drosophila	DOA	SF2	DroID		Bakers yeast	KNS1	COG7	SGD		Fission yeast	LKH1	snf21	Pombase
Human	CLK1	ATP10A	BioGRID		Drosophila	DOA	sgg	DroID		Bakers yeast	KNS1	COM2	SGD		Fission yeast	LKH1	snf30	Pombase
Human	CLK1	ATP4A	BioGRID		Drosophila	DOA	SkpA	DroID		Bakers yeast	KNS1	CSG2	SGD		Fission yeast	LKH1	snp27	Pombase
Human	CLK1	B2M	BioGRID		Drosophila	DOA	Sln	DroID		Bakers yeast	KNS1	CSL4	SGD		Fission yeast	LKH1	spa2	Pombase
Human	CLK1	BAG3	BioGRID		Drosophila	DOA	Smg6	DroID		Bakers yeast	KNS1	CTM1	SGD		Fission yeast	LKH1	SPAC26F1.07	Pombase
Human	CLK1/2/3	BCLAF1	BioGRID		Drosophila	DOA	spn-A	DroID		Bakers yeast	KNS1	DBF2	SGD		Fission yeast	LKH1	SPAC9E9.06c	Pombase
Human	CLK1/2/3/4	BIVM-ERCC5	BioGRID		Drosophila	DOA	Srp54	DroID		Bakers yeast	KNS1	DCK1	SGD		Fission yeast	LKH1	SPBC16H5.08c	Pombase
Human	CLK1	BPIFA1	BioGRID		Drosophila	DOA	toy	DroID		Bakers yeast	KNS1	DED1	SGD		Fission yeast	LKH1	SPBC16H5.12c	Pombase
Human	CLK1	BPIFB1	BioGRID		Drosophila	DOA	tra2	DroID		Bakers yeast	KNS1	DIN7	SGD		Fission yeast	LKH1	SPCC1739.01	Pombase
Human	CLK2	BRCA1	BioGRID		Drosophila	DOA	TwdlE	DroID		Bakers yeast	KNS1	DNA2	SGD		Fission yeast	LKH1	SPCC777.02	Pombase
Human	CLK2/3	C11orf57	BioGRID		Drosophila	DOA	verm	DroID		Bakers yeast	KNS1	DPH6	SGD		Fission yeast	LKH1	spt5	Pombase
Human	CLK2	C17orf85	BioGRID		Drosophila	DOA	x16	DroID		Bakers yeast	KNS1	DUS3	SGD		Fission yeast	LKH1	srw1	Pombase
Human	CLK2	C19orf40	BioGRID		Drosophila	DOA	CG11327	DroID		Bakers yeast	KNS1	EAF1	SGD		Fission yeast	LKH1	ssl1	Pombase
Human	CLK1	C1orf94	BioGRID		Drosophila	DOA	CG11555	DroID		Bakers yeast	KNS1	ECM4	SGD		Fission yeast	LKH1	sst6	Pombase
Human	CLK1	C3orf67	BioGRID		Drosophila	DOA	CG7971	DroID		Bakers yeast	KNS1	ECM7	SGD		Fission yeast	LKH1	sur2	Pombase
Human	CLK2	CACTIN	BioGRID		Drosophila	DOA	Dys	DroID		Bakers yeast	KNS1	ELM1	SGD		Fission yeast	LKH1	tdh1	Pombase
Human	CLK1	CAMK2A	BioGRID		Drosophila	DOA	eEF1gamma	DroID		Bakers yeast	KNS1	ELO3	SGD		Fission yeast	LKH1	Tf2-11	Pombase
Human	CLK3	CARM1	BioGRID		Drosophila	DOA	Fas2	DroID		Bakers yeast	KNS1	ELP4	SGD		Fission yeast	LKH1	tho2	Pombase
Human	CLK2/3	CASC3	BioGRID		Drosophila	DOA	Ino80	DroID		Bakers yeast	KNS1	ENV9	SGD		Fission yeast	LKH1	tif471	Pombase
Human	CLK3	CCDC9	BioGRID		Drosophila	DOA	lost	DroID		Bakers yeast	KNS1	ETR1	SGD		Fission yeast	LKH1	tup11	Pombase
Human	CLK2/3	CCNT1	BioGRID		Drosophila	DOA	msk	DroID		Bakers yeast	KNS1	GCN1	SGD		Fission yeast	LKH1	tup12	Pombase
Human	CLK3	CDC37	BioGRID		Drosophila	DOA	N	DroID		Bakers yeast	KNS1	GIM3	SGD		Fission yeast	LKH1	ubp2	Pombase
Human	CLK3	CDC42	BioGRID		Drosophila	DOA	NetB	DroID		Bakers yeast	KNS1	GIM4	SGD		Fission yeast	LKH1	ubp9	Pombase
Human	CLK1	CDCP1	BioGRID		Drosophila	DOA	sdk	DroID		Bakers yeast	KNS1	GIS1	SGD		Fission yeast	LKH1	vip1	Pombase
Human	CLK1	CDH23	BioGRID		Drosophila	DOA	sev	DroID		Bakers yeast	KNS1	GLN4	SGD		Fission yeast	LKH1	wis4	Pombase
Human	CLK1	CDK12	BioGRID		Drosophila	DOA	sina	DroID		Bakers yeast	KNS1	GPA2	SGD		Fission yeast	LKH1	ync13	Pombase
Human	CLK3	CDK9	BioGRID		Drosophila	DOA	svp	DroID		Bakers yeast	KNS1	GSP2	SGD		Fission yeast	LKH1	rpl34a	Lipp 2015
Human	CLK2	CDKN2A	BioGRID		Drosophila	DOA	Ten-m	DroID		Bakers yeast	KNS1	GZF3	SGD		Fission yeast	LKH1	rps26a	Lipp 2015
Human	CLK2	CDX1	BioGRID		Drosophila	DOA	Thor	DroID		Bakers yeast	KNS1	HOM6	SGD		Fission yeast	LKH1	SPAC11E3.02c	Lipp 2015
Human	CLK1	CELSR3	BioGRID		Drosophila	DOA	Usp47	DroID		Bakers yeast	KNS1	HSE1	SGD		Fission yeast	LKH1	SPAC12G12.09	Lipp 2015
Human	CLK1	CENPE	BioGRID							Bakers yeast	KNS1	HTD2	SGD		Fission yeast	LKH1	SPAC1D4.02c	Lipp 2015
Human	CLK2	Cep85l	BioGRID							Bakers yeast	KNS1	HTZ1	SGD		Fission yeast	LKH1	SPAC1D4.14	Lipp 2015
Human	CLK1	CEP95	BioGRID							Bakers yeast	KNS1	HYP2	SGD		Fission yeast	LKH1	SPAC227.10	Lipp 2015
Human	CLK3	CFAP20	BioGRID							Bakers yeast	KNS1	INO1	SGD		Fission yeast	LKH1	SPAC3G9.05	Lipp 2015
Human	CLK3	CHCHD2	BioGRID							Bakers yeast	KNS1	IRA2	SGD		Fission yeast	LKH1	SPAC9G1.06c	Lipp 2015
Human	CLK3	CHERP	BioGRID							Bakers yeast	KNS1	JJJ3	SGD		Fission yeast	LKH1	SPBC106.16	Lipp 2015
Human	CLK3	CHMP6	BioGRID							Bakers yeast	KNS1	KAP122	SGD		Fission yeast	LKH1	SPBC16A3.08c	Lipp 2015
Human	CLK3	CHTOP	BioGRID							Bakers yeast	KNS1	KCS1	SGD		Fission yeast	LKH1	SPBC418.02	Lipp 2015
Human	CLK1	CKAP5	BioGRID							Bakers yeast	KNS1	KHA1	SGD		Fission yeast	LKH1	SPBC646.16	Lipp 2015
Human	CLK1/2/3/4	CLASRP	BioGRID							Bakers yeast	KNS1	KSP1	SGD		Fission yeast	LKH1	SPBP35G2.14	Lipp 2015
Human	CLK1/2/3	CLK2	BioGRID							Bakers yeast	KNS1	LAM6	SGD		Fission yeast	LKH1	SPCC1183.11	Lipp 2015
Human	CLK2/3	CLK3	BioGRID							Bakers yeast	KNS1	LDB18	SGD		Fission yeast	LKH1	SPCC1322.10	Lipp 2015
Human	CLK1	COCH	BioGRID							Bakers yeast	KNS1	LEA1	SGD		Fission yeast	LKH1	SPCC162.01c	Lipp 2015
Human	CLK2	CPSF1	BioGRID							Bakers yeast	KNS1	LEO1	SGD		Fission yeast	LKH1	tfh47	Lipp 2015
Human	CLK2	CPSF2	BioGRID							Bakers yeast	KNS1	LIP5	SGD		Fission yeast	LKH1	thrc	Lipp 2015
Human	CLK2	CPSF4	BioGRID							Bakers yeast	KNS1	LSM1	SGD
Human	CLK2	CPSF6	BioGRID							Bakers yeast	KNS1	MCT1	SGD
Human	CLK2	CPSF7	BioGRID							Bakers yeast	KNS1	MET18	SGD
Human	CLK1	CRNKL1	BioGRID							Bakers yeast	KNS1	MGR1	SGD
Human	CLK2	CSNK1A1	BioGRID							Bakers yeast	KNS1	MLP1	SGD
Human	CLK2	Csnk1d	BioGRID							Bakers yeast	KNS1	MMS22	SGD
Human	CLK2	CSNK2A1	BioGRID							Bakers yeast	KNS1	MNN10	SGD
Human	CLK2	CSNK2B	BioGRID							Bakers yeast	KNS1	MON1	SGD
Human	CLK1	CTNND2	BioGRID							Bakers yeast	KNS1	MON2	SGD
Human	CLK1	CUL3	BioGRID							Bakers yeast	KNS1	MPS1	SGD
Human	CLK1	CUL9	BioGRID							Bakers yeast	KNS1	MRPL27	SGD
Human	CLK1	CWC27	BioGRID							Bakers yeast	KNS1	MRPL35	SGD
Human	CLK1	CYP46A1	BioGRID							Bakers yeast	KNS1	MRPL39	SGD
Human	CLK2/3	DAXX	BioGRID							Bakers yeast	KNS1	MTR4	SGD
Human	CLK1	DBR1	BioGRID							Bakers yeast	KNS1	NHP10	SGD
Human	CLK2	DCAF4	BioGRID							Bakers yeast	KNS1	NPP1	SGD
Human	CLK1	DDX23	BioGRID							Bakers yeast	KNS1	NRG1	SGD
Human	CLK2	DDX58	BioGRID							Bakers yeast	KNS1	NTF2	SGD
Human	CLK1	DENND4A	BioGRID							Bakers yeast	KNS1	OAR1	SGD
Human	CLK2	DHX40	BioGRID							Bakers yeast	KNS1	OST4	SGD
Human	CLK1	DMBT1	BioGRID							Bakers yeast	KNS1	PAH1	SGD
Human	CLK1	DNAJC13	BioGRID							Bakers yeast	KNS1	PAT1	SGD
Human	CLK1	DNAJC24	BioGRID							Bakers yeast	KNS1	PDX3	SGD
Human	CLK1	DOCK9	BioGRID							Bakers yeast	KNS1	PEP4	SGD
Human	CLK1	DPYD	BioGRID							Bakers yeast	KNS1	PHO23	SGD
Human	CLK1	DSC2	BioGRID							Bakers yeast	KNS1	PHO5	SGD
Human	CLK4	DSP	BioGRID							Bakers yeast	KNS1	PKH1	SGD
Human	CLK1	DVL3	BioGRID							Bakers yeast	KNS1	PMA2	SGD
Human	CLK2	DYRK2	BioGRID							Bakers yeast	KNS1	PMR1	SGD
Human	CLK2	E7	BioGRID							Bakers yeast	KNS1	PPQ1	SGD
Human	CLK1/2	ECE1	BioGRID							Bakers yeast	KNS1	PRP24	SGD
Human	CLK2/3	EED	BioGRID							Bakers yeast	KNS1	PUB1	SGD
Human	CLK3	EGFR	BioGRID							Bakers yeast	KNS1	RAD27	SGD
Human	CLK2	EHHADH	BioGRID							Bakers yeast	KNS1	RCO1	SGD
Human	CLK3	EIF4ENIF1	BioGRID							Bakers yeast	KNS1	RIC1	SGD
Human	CLK2/3	ELAVL2	BioGRID							Bakers yeast	KNS1	RLM1	SGD
Human	CLK1	ELP6	BioGRID							Bakers yeast	KNS1	ROM2	SGD
Human	CLK1	ENO1	BioGRID							Bakers yeast	KNS1	RPA34	SGD
Human	CLK2/3	EPB41L1	BioGRID							Bakers yeast	KNS1	RPE1	SGD
Human	CLK2	EPB41L2	BioGRID							Bakers yeast	KNS1	RPL6B	SGD
Human	CLK2	EPB41L3	BioGRID							Bakers yeast	KNS1	RPN6	SGD
Human	CLK1/2/3	ERCC5	BioGRID							Bakers yeast	KNS1	RPS25A	SGD
Human	CLK3/4	ESR1	BioGRID							Bakers yeast	KNS1	RPS27B	SGD
Human	CLK3	ESR2	BioGRID							Bakers yeast	KNS1	RPS6B	SGD
Human	CLK2	EXOSC2	BioGRID							Bakers yeast	KNS1	RPS9B	SGD
Human	CLK1	FAM132B	BioGRID							Bakers yeast	KNS1	RPT3	SGD
Human	CLK1	FAM160B2	BioGRID							Bakers yeast	KNS1	RRM3	SGD
Human	CLK1	FAM189A1	BioGRID							Bakers yeast	KNS1	RRT2	SGD
Human	CLK3	FAM192A	BioGRID							Bakers yeast	KNS1	RSC6	SGD
Human	CLK2	FANCM	BioGRID							Bakers yeast	KNS1	RVB1	SGD
Human	CLK1	FAT1	BioGRID							Bakers yeast	KNS1	RVS161	SGD
Human	CLK1	FBF1	BioGRID							Bakers yeast	KNS1	SAC1	SGD
Human	CLK1	Fbl	BioGRID							Bakers yeast	KNS1	SAL1	SGD
Human	CLK2	FGFRL1	BioGRID							Bakers yeast	KNS1	SCH9	SGD
Human	CLK2	FIP1L1	BioGRID							Bakers yeast	KNS1	SHR3	SGD
Human	CLK3	FKBP5	BioGRID							Bakers yeast	KNS1	SIN3	SGD
Human	CLK2	FTSJ1	BioGRID							Bakers yeast	KNS1	SKN7	SGD
Human	CLK3	GEMIN2	BioGRID							Bakers yeast	KNS1	SLG1	SGD
Human	CLK1	GEMIN5	BioGRID							Bakers yeast	KNS1	SLM1	SGD
Human	CLK3	GHSR	BioGRID							Bakers yeast	KNS1	SNM1	SGD
Human	CLK2	GMCL1	BioGRID							Bakers yeast	KNS1	SOH1	SGD
Human	CLK2	GPALPP1	BioGRID							Bakers yeast	KNS1	SOK2	SGD
Human	CLK2/3	GPATCH8	BioGRID							Bakers yeast	KNS1	SPE1	SGD
Human	CLK1	GRM6	BioGRID							Bakers yeast	KNS1	SPE3	SGD
Human	CLK1	GSDMB	BioGRID							Bakers yeast	KNS1	SSK2	SGD
Human	CLK4	GSK3B	BioGRID							Bakers yeast	KNS1	SSN3	SGD
Human	CLK2/3	GSPT2	BioGRID							Bakers yeast	KNS1	SSN8	SGD
Human	CLK1/2/3	GTF2H1	BioGRID							Bakers yeast	KNS1	STB5	SGD
Human	CLK4	GTF2H2	BioGRID							Bakers yeast	KNS1	STE50	SGD
Human	CLK4	GTF2H2C	BioGRID							Bakers yeast	KNS1	STM1	SGD
Human	CLK1/2/3	GTF2H3	BioGRID							Bakers yeast	KNS1	SUV3	SGD
Human	CLK2	GTPBP2	BioGRID							Bakers yeast	KNS1	SWD1	SGD
Human	CLK1	HADH	BioGRID							Bakers yeast	KNS1	SWE1	SGD
Human	CLK4	HAL	BioGRID							Bakers yeast	KNS1	TCM62	SGD
Human	CLK2	HERC2	BioGRID							Bakers yeast	KNS1	TMA22	SGD
Human	CLK3	HEXIM1	BioGRID							Bakers yeast	KNS1	TOG1	SGD
Human	CLK1/2/3	HIRIP3	BioGRID							Bakers yeast	KNS1	TOP1	SGD
Human	CLK1	HIST1H2BK	BioGRID							Bakers yeast	KNS1	TPK2	SGD
Human	CLK1	HIVEP1	BioGRID							Bakers yeast	KNS1	TPM1	SGD
Human	CLK1	HNMT	BioGRID							Bakers yeast	KNS1	TRA1	SGD
Human	CLK1	HNRNPA0	BioGRID							Bakers yeast	KNS1	UBC4	SGD
Human	CLK1	HNRNPA1	BioGRID							Bakers yeast	KNS1	ULS1	SGD
Human	CLK1	HNRNPA3	BioGRID							Bakers yeast	KNS1	VAC14	SGD
Human	CLK2/3	HNRNPC	BioGRID							Bakers yeast	KNS1	VAC7	SGD
Human	CLK2/3	HNRNPCL1	BioGRID							Bakers yeast	KNS1	VMA3	SGD
Human	CLK3/4	HNRNPCL2	BioGRID							Bakers yeast	KNS1	VMS1	SGD
Human	CLK2	HNRNPF	BioGRID							Bakers yeast	KNS1	VPS17	SGD
Human	CLK2	HNRNPH1	BioGRID							Bakers yeast	KNS1	VPS21	SGD
Human	CLK2	HNRNPL	BioGRID							Bakers yeast	KNS1	VPS30	SGD
Human	CLK2	HNRNPM	BioGRID							Bakers yeast	KNS1	VPS4	SGD
Human	CLK3	HNRNPR	BioGRID							Bakers yeast	KNS1	VPS60	SGD
Human	CLK2/3	HNRNPUL2	BioGRID							Bakers yeast	KNS1	VTH1	SGD
Human	CLK3	HOXB6	BioGRID							Bakers yeast	KNS1	XBP1	SGD
Human	CLK3	HOXB7	BioGRID							Bakers yeast	KNS1	YAK1	SGD
Human	CLK3	HOXC4	BioGRID							Bakers yeast	KNS1	YDJ1	SGD
Human	CLK1	HRASLS5	BioGRID							Bakers yeast	KNS1	YDR249C	SGD
Human	CLK2/3	HSP90AA1	BioGRID							Bakers yeast	KNS1	YGL081W	SGD
Human	CLK1	HSP90AB2P	BioGRID							Bakers yeast	KNS1	YGL235W	SGD
Human	CLK3	HSP90AB3P	BioGRID							Bakers yeast	KNS1	YKU80	SGD
Human	CLK3	HSP90AB4P	BioGRID							Bakers yeast	KNS1	YME1	SGD
Human	CLK1	HSPBP1	BioGRID							Bakers yeast	KNS1	YOR1	SGD
Human	CLK1	HTATSF1	BioGRID							Bakers yeast	KNS1	YOR365C	SGD
Human	CLK2	HUWE1	BioGRID							Bakers yeast	KNS1	YPD1	SGD
Human	CLK1	ICE1	BioGRID							Bakers yeast	KNS1	YPR015C	SGD
Human	CLK1	IMPDH2	BioGRID							Bakers yeast	KNS1	YPT7	SGD
Human	CLK3	INCA1	BioGRID							Bakers yeast	KNS1	YSR3	SGD
Human	CLK1	Insr	BioGRID							Bakers yeast	KNS1	ZTA1	SGD
Human	CLK1	IP6K1	BioGRID							Bakers yeast	KNS1	ACB1	MIST PPI
Human	CLK1	ISG15	BioGRID							Bakers yeast	KNS1	CAR2	MIST PPI
Human	CLK1	ITGA5	BioGRID							Bakers yeast	KNS1	HRB1	MIST PPI
Human	CLK3/4	JMJD6	BioGRID							Bakers yeast	KNS1	KNS1	MIST PPI
Human	CLK2	JPH4	BioGRID							Bakers yeast	KNS1	MAK5	MIST PPI
Human	CLK1	KATNA1	BioGRID							Bakers yeast	KNS1	MRM1	MIST PPI
Human	CLK1	KHDRBS1	BioGRID							Bakers yeast	KNS1	NOP12	MIST PPI
Human	CLK3	KIAA1429	BioGRID							Bakers yeast	KNS1	NOP4	MIST PPI
Human	CLK1	KIAA1804	BioGRID							Bakers yeast	KNS1	NOP9	MIST PPI
Human	CLK1	KIF14	BioGRID							Bakers yeast	KNS1	PET127	MIST PPI
Human	CLK1	Kif1b	BioGRID							Bakers yeast	KNS1	POL5	MIST PPI
Human	CLK1	KIF23	BioGRID							Bakers yeast	KNS1	PRP43	MIST PPI
Human	CLK1	KLC1	BioGRID							Bakers yeast	KNS1	PSH1	MIST PPI
Human	CLK2	KLHL2	BioGRID							Bakers yeast	KNS1	PUF2	MIST PPI
Human	CLK3/4	KPNA1	BioGRID							Bakers yeast	KNS1	PWP1	MIST PPI
Human	CLK3	KPNA2	BioGRID							Bakers yeast	KNS1	RRP12	MIST PPI
Human	CLK3	KPNA6	BioGRID							Bakers yeast	KNS1	RRP5	MIST PPI
Human	CLK3	KPNB1	BioGRID							Bakers yeast	KNS1	SDP1	MIST PPI
Human	CLK1	KRT8	BioGRID							Bakers yeast	KNS1	TCP1	MIST PPI
Human	CLK3/4	KRTAP10-3	BioGRID							Bakers yeast	KNS1	TPS1	MIST PPI
Human	CLK1/4	KRTAP10-6	BioGRID							Bakers yeast	KNS1	UTP22	MIST PPI
Human	CLK1/4	KRTAP10-7	BioGRID							Bakers yeast	KNS1	XRN1	MIST PPI
Human	CLK4	KRTAP10-8	BioGRID
Human	CLK4	KRTAP10-9	BioGRID
Human	CLK2/3	LARP1	BioGRID
Human	CLK3	LARP1B	BioGRID
Human	CLK2/3	LARP4B	BioGRID
Human	CLK2/3	LARP7	BioGRID
Human	CLK4	LATS1	BioGRID
Human	CLK3	LBR	BioGRID
Human	CLK3	LIN28A	BioGRID
Human	CLK1	LINS	BioGRID
Human	CLK1	LMNA	BioGRID
Human	CLK1/2/3/4	LNX1	BioGRID
Human	CLK3	LRRC1	BioGRID
Human	CLK1	LTF	BioGRID
Human	CLK2/3	LUC7L	BioGRID
Human	CLK2/3	LUC7L2	BioGRID
Human	CLK1/2	LUC7L3	BioGRID
Human	CLK2	LUZP4	BioGRID
Human	CLK3	LYAR	BioGRID
Human	CLK3	MAGT1	BioGRID
Human	CLK1	MAP7	BioGRID
Human	CLK3	MCM3	BioGRID
Human	CLK2	MDK	BioGRID
Human	CLK2/3	MEPCE	BioGRID
Human	CLK1	MFHAS1	BioGRID
Human	CLK1	MFSD10	BioGRID
Human	CLK1	MICU3	BioGRID
Human	CLK4	MITF	BioGRID
Human	CLK1	MKRN2	BioGRID
Human	CLK1/2/3	MLLT1	BioGRID
Human	CLK3/4	MOV10	BioGRID
Human	CLK2	MRPL2	BioGRID
Human	CLK2	MRPL4	BioGRID
Human	CLK3	MRPS18B	BioGRID
Human	CLK2	Mrps21	BioGRID
Human	CLK3	MRPS23	BioGRID
Human	CLK3	MRPS31	BioGRID
Human	CLK3	MRPS34	BioGRID
Human	CLK3	MRPS35	BioGRID
Human	CLK1	MTBP	BioGRID
Human	CLK1	MTCL1	BioGRID
Human	CLK1	MTPAP	BioGRID
Human	CLK3	Mtx1	BioGRID
Human	CLK3	MYC	BioGRID
Human	CLK1	MYOM1	BioGRID
Human	CLK3	NCBP1	BioGRID
Human	CLK1	NCL	BioGRID
Human	CLK2	NCOA5	BioGRID
Human	CLK1	NCOR1	BioGRID
Human	CLK3	NEDD4	BioGRID
Human	CLK3	NEIL1	BioGRID
Human	CLK1	NF1	BioGRID
Human	CLK2	NFKBIL1	BioGRID
Human	CLK2	NIP7	BioGRID
Human	CLK3	NKAPL	BioGRID
Human	CLK2	NKTR	BioGRID
Human	CLK1	NPM1	BioGRID
Human	CLK2	NR2C2	BioGRID
Human	CLK3	NRD1	BioGRID
Human	CLK3	nsp3ab	BioGRID
Human	CLK1	NUP153	BioGRID
Human	CLK2/3	NUPL2	BioGRID
Human	CLK2/3	NXF1	BioGRID
Human	CLK3	OAS2	BioGRID
Human	CLK3	Ormdl1	BioGRID
Human	CLK2/3	PABPC1	BioGRID
Human	CLK3	PABPC4	BioGRID
Human	CLK2/3	PABPC5	BioGRID
Human	CLK3	PAIP1	BioGRID
Human	CLK2/3	PAIP2B	BioGRID
Human	CLK2	PATL1	BioGRID
Human	CLK1	PATZ1	BioGRID
Human	CLK3	PDCD11	BioGRID
Human	CLK1	PDE9A	BioGRID
Human	CLK1	PHF3	BioGRID
Human	CLK1	PHLDB2	BioGRID
Human	CLK1	PIAS4	BioGRID
Human	CLK1	PIGR	BioGRID
Human	CLK4	PIM2	BioGRID
Human	CLK1	PIP4K2B	BioGRID
Human	CLK1	PKD1L1	BioGRID
Human	CLK2	PKP2	BioGRID
Human	CLK3	PLD3	BioGRID
Human	CLK3	PLEKHA4	BioGRID
Human	CLK1	PLXDC2	BioGRID
Human	CLK1/2/3	PNN	BioGRID
Human	CLK4	POF1B	BioGRID
Human	CLK3	POLDIP3	BioGRID
Human	CLK1	PPFIBP2	BioGRID
Human	CLK1/2/3	PPHLN1	BioGRID
Human	CLK1/3	PPIG	BioGRID
Human	CLK1	PPP1CB	BioGRID
Human	CLK2	PPP2R4	BioGRID
Human	CLK1	PRB2	BioGRID
Human	CLK1	PRB3	BioGRID
Human	CLK1	PRDX5	BioGRID
Human	CLK1	PRKDC	BioGRID
Human	CLK2	PRM1	BioGRID
Human	CLK2/3	PRMT1	BioGRID
Human	CLK1/3	PRMT5	BioGRID
Human	CLK1/2	PRPF38A	BioGRID
Human	CLK3	PRPF38B	BioGRID
Human	CLK2	PRPF4	BioGRID
Human	CLK1/2/3	PRPF4B	BioGRID
Human	CLK2	PRPF6	BioGRID
Human	CLK2	PRR3	BioGRID
Human	CLK1	PSEN2	BioGRID
Human	CLK1/2/3	PSME3	BioGRID
Human	CLK3	PTBP3	BioGRID
Human	CLK3	PTCD3	BioGRID
Human	CLK1	PTPN22	BioGRID
Human	CLK3	PUF60	BioGRID
Human	CLK2/3	PURG	BioGRID
Human	CLK1	Rab11fip1	BioGRID
Human	CLK2/3	RAD18	BioGRID
Human	CLK1	RAD21L1	BioGRID
Human	CLK1	RAPH1	BioGRID
Human	CLK4	RASA4	BioGRID
Human	CLK1	RASL12	BioGRID
Human	CLK1/2/3/4	RBBP6	BioGRID
Human	CLK1/3	RBM15	BioGRID
Human	CLK1/2/3	RBM39	BioGRID
Human	CLK2	RBM6	BioGRID
Human	CLK2	RBM7	BioGRID
Human	CLK2	RBMS2	BioGRID
Human	CLK1/3	RBMX	BioGRID
Human	CLK2/3	RBMXL1	BioGRID
Human	CLK3	RBMY1A1	BioGRID
Human	CLK3	RBMY1F	BioGRID
Human	CLK3	RC3H2	BioGRID
Human	CLK2	REPIN1	BioGRID
Human	CLK1	REV1	BioGRID
Human	CLK4	RGMA	BioGRID
Human	CLK2	RGS3	BioGRID
Human	CLK2/3	RHOA	BioGRID
Human	CLK1	RLF	BioGRID
Human	CLK2/3	RNF151	BioGRID
Human	CLK4	RNF181	BioGRID
Human	CLK3	Rnf183	BioGRID
Human	CLK1	RNF4	BioGRID
Human	CLK2/3	RNF8	BioGRID
Human	CLK1/2/3	RNPS1	BioGRID
Human	CLK1	RPL5	BioGRID
Human	CLK3	RPS27A	BioGRID
Human	CLK1	RPS4Y1	BioGRID
Human	CLK1	RPUSD3	BioGRID
Human	CLK3	RRP1	BioGRID
Human	CLK3	RRP1B	BioGRID
Human	CLK2	RSBN1L	BioGRID
Human	CLK2/3	RSRP1	BioGRID
Human	CLK1	SAFB	BioGRID
Human	CLK3	SAFB2	BioGRID
Human	CLK3	SAG	BioGRID
Human	CLK1	SAMD9L	BioGRID
Human	CLK3	Samm50	BioGRID
Human	CLK2/3	SAP18	BioGRID
Human	CLK1	SCARA3	BioGRID
Human	CLK3	SCRIB	BioGRID
Human	CLK2/3	SDCBP	BioGRID
Human	CLK2	SDF4	BioGRID
Human	CLK4	SERPINB3	BioGRID
Human	CLK1	SERPINI2	BioGRID
Human	CLK2	SETD2	BioGRID
Human	CLK1	SF3B1	BioGRID
Human	CLK1	SFMBT2	BioGRID
Human	CLK1/3	SH2B2	BioGRID
Human	CLK3	SH3KBP1	BioGRID
Human	CLK1	SHROOM1	BioGRID
Human	CLK3	SIRT1	BioGRID
Human	CLK2	SKIV2L2	BioGRID
Human	CLK3	SLAMF7	BioGRID
Human	CLK1	SLC35D3	BioGRID
Human	CLK1	SLFN5	BioGRID
Human	CLK3	SLTM	BioGRID
Human	CLK1	SMEK1	BioGRID
Human	CLK2/3	SNIP1	BioGRID
Human	CLK2	SNRNP27	BioGRID
Human	CLK3	SNRNP35	BioGRID
Human	CLK2/3	SNRNP70	BioGRID
Human	CLK2	SNRPA	BioGRID
Human	CLK3	SNRPC	BioGRID
Human	CLK2	SON	BioGRID
Human	CLK3	SPATS2	BioGRID
Human	CLK3	SPATS2L	BioGRID
Human	CLK1	SPEN	BioGRID
Human	CLK1	SPTBN4	BioGRID
Human	CLK1/3/4	SRPK1	BioGRID
Human	CLK1/2/3	SRPK2	BioGRID
Human	CLK2	SRPK3	BioGRID
Human	CLK1/2/3	SRRM1	BioGRID
Human	CLK1/2/3/4	SRRM2	BioGRID
Human	CLK1/4	SRRM4	BioGRID
Human	CLK2/3	SRRT	BioGRID
Human	CLK1/2/3/4	SRSF1	BioGRID
Human	CLK1/2/3/4	SRSF10	BioGRID
Human	CLK1/2/3	SRSF11	BioGRID
Human	CLK1/2/3	SRSF12	BioGRID
Human	CLK1/2/3	SRSF3	BioGRID
Human	CLK1/2/3/4	SRSF4	BioGRID
Human	CLK1/3/4	SRSF5	BioGRID
Human	CLK1/2/3/4	SRSF6	BioGRID
Human	CLK1/2/3	SRSF7	BioGRID
Human	CLK1/2/3	SRSF8	BioGRID
Human	CLK1	Srsf9	BioGRID
Human	CLK1	SSBP3	BioGRID
Human	CLK1	STIP1	BioGRID
Human	CLK1	STK31	BioGRID
Human	CLK3	STUB1	BioGRID
Human	CLK4	SUB1	BioGRID
Human	CLK3	SUV39H1	BioGRID
Human	CLK2	SUZ12	BioGRID
Human	CLK1	SVOP	BioGRID
Human	CLK1	SYMPK	BioGRID
Human	CLK2	TACC2	BioGRID
Human	CLK2	TBC1D9B	BioGRID
Human	CLK1	TDRD9	BioGRID
Human	CLK3	TERF1	BioGRID
Human	CLK3	TERF2	BioGRID
Human	CLK1	TEX11	BioGRID
Human	CLK2	TEX264	BioGRID
Human	CLK1/2/3	THRAP3	BioGRID
Human	CLK1	THY1	BioGRID
Human	CLK3	TINF2	BioGRID
Human	CLK2/3	TIPARP	BioGRID
Human	CLK1	TJP2	BioGRID
Human	CLK1	TLN2	BioGRID
Human	CLK1	TMPO	BioGRID
Human	CLK1	TMPRSS2	BioGRID
Human	CLK1/3	TNIP2	BioGRID
Human	CLK1/2/3	TNPO3	BioGRID
Human	CLK3	TOPORS	BioGRID
Human	CLK3	TP53	BioGRID
Human	CLK1	TP53RK	BioGRID
Human	CLK1/2/3	TRA2A	BioGRID
Human	CLK1/2/3	TRA2B	BioGRID
Human	CLK3	TRIM25	BioGRID
Human	CLK2	TRIM27	BioGRID
Human	CLK2	TRIM50	BioGRID
Human	CLK2	U2AF1	BioGRID
Human	CLK2/3	U2AF2	BioGRID
Human	CLK1/2/3	Ube2i	BioGRID
Human	CLK3	UBE2O	BioGRID
Human	CLK1/2/4	UBL5	BioGRID
Human	CLK3	UBR5	BioGRID
Human	CLK1	UNC13B	BioGRID
Human	CLK3	USP11	BioGRID
Human	CLK3	USP13	BioGRID
Human	CLK2/3	USP7	BioGRID
Human	CLK3	USP9X	BioGRID
Human	CLK3	USP9Y	BioGRID
Human	CLK1	VWA7	BioGRID
Human	CLK2	WDR33	BioGRID
Human	CLK2	WDR6	BioGRID
Human	CLK1	WDR66	BioGRID
Human	CLK4	YAF2	BioGRID
Human	CLK3	YBX2	BioGRID
Human	CLK2	YLR224W	BioGRID
Human	CLK1/2/3	YTHDC1	BioGRID
Human	CLK2	YTHDF1	BioGRID
Human	CLK2/3	YWHAB	BioGRID
Human	CLK1/2/3	YWHAG	BioGRID
Human	CLK2/3	YWHAH	BioGRID
Human	CLK2/3	YWHAQ	BioGRID
Human	CLK3	YWHAZ	BioGRID
Human	CLK3	Zbtb48	BioGRID
Human	CLK2/3	ZC3H11A	BioGRID
Human	CLK1/3	ZC3H13	BioGRID
Human	CLK2/3	ZC3H14	BioGRID
Human	CLK1/2/3/4	ZC3H18	BioGRID
Human	CLK2	ZCCHC10	BioGRID
Human	CLK2	ZCCHC8	BioGRID
Human	CLK3	ZFR	BioGRID
Human	CLK1	ZG16B	BioGRID
Human	CLK1	ZMYND10	BioGRID
Human	CLK2	ZNF136	BioGRID
Human	CLK1	ZNF148	BioGRID
Human	CLK2/3	ZNF263	BioGRID
Human	CLK2	ZNF30	BioGRID
Human	CLK2	ZNF317	BioGRID
Human	CLK3	ZNF346	BioGRID
Human	CLK2	ZNF394	BioGRID
Human	CLK2	ZNF398	BioGRID
Human	CLK2	ZNF436	BioGRID
Human	CLK2	ZNF440	BioGRID
Human	CLK2/3	ZNF473	BioGRID
Human	CLK2	ZNF491	BioGRID
Human	CLK2	ZNF558	BioGRID
Human	CLK2/3	ZNF638	BioGRID
Human	CLK2	ZNF764	BioGRID
Human	CLK2	ZNF768	BioGRID
Human	CLK3	ZNF777	BioGRID
Human	CLK1	ZNF830	BioGRID
Human	CLK3	ZNF835	BioGRID
Human	CLK2	ZNF837	BioGRID
Human	CLK1/2/3/4	ZRANB1	BioGRID
Human	CLK1/2	ZRSR2	BioGRID
Human	CLK2	ZSCAN21	BioGRID
