# Supplementary material for: Phylogenetic and structural analyses reveal Cdc2-like kinases (CLKs) as ancient regulators of thermosensitive splicing
Source: J Biol Chem. 2025 Nov 26;302(1):110979. doi: 10.1016/j.jbc.2025.110979 (PMC12795684; doi:10.1016/j.jbc.2025.110979)
Supplement: Supporting Table 3 [file mmc5.xlsx]

## Sheet: Protein Structures Figure 5
GROUP	Shorter taxonomy	Taxonomic Name	CLK name	Transcript	Kinase Domain Sequence	Structure Prediction
1-protista	Amoebozoa|Evosea|Eumycetozoa	Dictyostelium discoideum	Dictyostelium discoideum CLK	XP_640867.1	YKVLCTVGSGTFSTVVECWDTNSSGQVAIKIVRSAKKYTEDALVEIDILRNLEKTGNSNGKYLSHCIRLLDSFLFKDHICLVFKRYGLSLYEFLKKNRYRPLPLSQIQNISKQLLTAIYSMHKLSLVHTDLKPENILLESSRFTYFDNSIPLQFKNSIDTTSNNSVDHYCHLVDTDIVVIDFGGATFENTHHTAIVCSRPYRPPEIILGMGWSYPCDIWGVGCILVELYLGYTLFDTHNNVQHLAMMEKVMGPFPNSMSNVSKKYFNDYGTLNRPQNSDEIKSMERVEGLKQLKEYFHPCHDSFFDLASRLLEYQPSKRISASDALSHPFL	Alphafold3
1-protista	Cryptista|Pyrenomonadales	Guillardia theta	Guillardia theta CLKa	XP_005828479.1	YKILKVIGEGTFGKVTQCWDRHEKKYVAIKIIKSIQKYRDAAKVEISILKDIERKDKNGTSGCIRMLEAFDFRGHFCLVFDLLGMSMYDFLRQNSYRPFSLNEVQIFGKQILNAVSFLHNMGLIHTDLKLENVLLVNSDWQYHRHAVHGRSRVVKRKDVVVIDLGSAIYEKDHHATVVSTRHYRAPEVVLGMGWSFPCDLWSVGCILLELFTGEATFQTHENMEHLAMMEKIFGKIPLHIVSRVDRKESGRYFSDSGELRWSEEATQDSVRAVEKLKPLKSMFDLSREDHRQFYDLCRELMILDPNSRMTASASLNHPFF	Alphafold3
1-protista	Discoba|Kinetoplastea	Leishmania panamensis	Leishmania panamensis CLK	XP_010704280.1	FKILSLLGEGTFGKVVESWDRKRKEYCAVKIVRNVPKYTRDAKIEIQFMEKVRQADPADRFPLMKIQRYFQNDSGHMCIVMPKYGPCLLDWIMKHGPFNHRYLAQIVFQTGVALDYFHSELHLMHTDLKPENILMETSDSAVDPVTNRQLPPDPCRVRICDLGGCCDERHSRTAIVSTRHYRSPEVILGLGWMYSTDMWSMGCIIYELYTGKLLYDTHDNLEHLHLMEKTLCRLPSEWATRCGTEEARLLYSSTGHLRPCTDPKHLARVARARPVRDVIRDDLLCDLIHGLLHYDRQKRLNARQMTTHPYV	Alphafold3
1-protista	Discoba|Kinetoplastea	Trypanosoma brucei	Trypanosoma brucei CLK	XP_829303.1	FKILSLLGEGTFGKVVEAWDRKRKEYCAVKIVRNVPKYTRDAKIEIQFMERVRLSDVEDRFPLMKIQRYFQNETGHMCIVMPKYGPCLLDWIMKHGPFNHRHLAQIIFQVGAALDYFHTELHLMHTDLKPENILMESGDTSVDPMTHRALPPEPCRVRICDLGGCCDERHSRTAIVSTRHYRSPEVVLSLGWMYSTDLWSMGCIIYELYTGKLLYDTHDNLEHLHLMEKTLGRLPADWSVRCGTQEARDLFTAAGTLQPCKDPKHIARIARARPVREVITEPLLCDLILNLLHYDRQRRLNARQMMSHAY	Alphafold3
1-protista	Metamonada|Trichomonadida	Trichomonas vaginalis	Trichomonas vaginalis CLK	XP_001580003.1	YRVIGMVGEGTFSNVYKCVNIQTQATVVIKICRSSKAFDEAADNEIDFMHFLRRIDPFGTYFVKFIESFQFQHHECIVLEKLGLSLYENLRYLKYKPFNTNIVRQLMRQIIGAVDLLHRNEKIHTDLKLENILLTGNLIDRDGIDIKTNRNGAYVKLVDFGSIDTGKVWHTHLATTRHYRAPEILLGLKWGYEADIWSLGCILVELAIGNIPFDSRDTLEHLFLIQYVIGKIPYDMWDRCTDREIVSRVRYGKLSSDVVFEENRQAFLAKPPLREILGYNHDIADLACYILRPDPRNRPKASEILRHPFF	Alphafold3
1-protista	Opisthokonta|Choanoflagellata	Salpingoeca rosetta	Salpingoeca rosetta CLK	XP_004997972.1	YTVDKRLGEGTFGRVYECTSGGHRVAVKIIRNIPKYITAAQEERKILTCISKRDSEQQHPCVHLLNYFELDGHVCMVFPLLGQSLYDVLKDHSFIPFTMETLRSISHQCIAALTFLHRNMITHTDIKPENILFEGPVNVKELFSKPTELHVDNPRIKMIDFGSATFDWDYHTRVVTTRHYRAPEVILETGWSHPCDIWSIAFVLLELYTGETTFQTHDNVEHLALMEALLGPLPPSMLKESSKRYGDADGLLRWPELAEGTSSVRYVGDRPERLDEYFTSLPEDQQMLSFIRAMVAYEPADRATAAELMHHDFF	Alphafold3
1-protista	Opisthokonta|Rotosphaerida	Fonticula alba	Fonticula alba CLK	XP_009493792.1	FQIVKMIGVGTFGRVAQCIERGTGRTVAIKIVRNDPKYREAAKTEIRVLDRIRTSDPSDQMGCIRLREWFDFRNHISMVFEMHGQSLFDFLKELQYRPFPLYQIRDFARQLLRSIQFIHQLRLVHTDIKPENILLMDSGSFLPTAPGSGGGRLLSNTMIRLIDFGSTVFNDTYPEGYRYNIVCTRHYRAPEIVLGLGWSFPCDMWALGCVLSELYSGDALFHTHNDLEHLAMMAQVCGSDIPASMQTSTIASRMFGRDRKLAFPSPETSENSLRRVRKLKDIRHHCSSSDPNVRALFDLIRKLLTYEPSKRITASMALAHPFI	Alphafold3
1-protista	Rhodophyta|Bangiophyceae|Cyanidiales	Cyanidioschyzon merolae	Cyanidioschyzon merolae CLK	XP_005538507.1	YQILAPLGSGTFGKVVSCWDRVTEQLVAVKVIRAVRKYAEAARMEIDILLELGRKDPTSRFHCVRMLSYFTHVSQQGNAHVCLVFEHLGPSLFDVLMRNHFRPLPVPILRAVARQLLEAITFLHEHNQIVHTDIKPENVLIVPSSYYPNRQITEHVQVRLIDFGSASRLDKVSVRHAIVSTRHYRAPEIILGTGWSFACDIWSFGALLVECYTGQTLFQSHDDLEHLQLMQKLLQHENGEVIVPPPRPSPSSTSMGSQRRREALKLFRDGRLNWPEGIDEQSANSLARQKSIRRVARMPELHSIFRPEHACLLHLIRCCLTIDPLKRWRPSELLRHPFF	Alphafold3
1-protista	TSAR|Alveolata|Apicomplexa|Aconoidasida	Plasmodium vivax	Plasmodium vivax CLK	XP_001615938.1	YVVIRKMGEGTFGRVLLCQHMDTKKYYAVKVVRNIRKYTKSAKIEADILKKIQNDDFKNNNIVKYHGRFMYYDHMCLVFEPLGPSLYEIITKNNYNGFHLEDIRLYCIEMLKALSYLRKISLTHTDLKPENILLDDPYFEKTLVSVRRATDGKRVQIYRTKSTGIKLIDFGCATFKDGYHGSIINTRQYRAPEVILNLGWDVSSDMWSFGCVLAEMYTGDLLFRTHEHLEHLALMEAIVQPIPKKMICEAVRTNGAKYINRDGLRLAWPENASSFESIKYVKRCLPLHKLIRNDLFCDFLYSILQIDPALRPAPAELLKHRFL	Alphafold3
1-protista	TSAR|Stramenopile|Gyrista|Bacillariophyta	Thalassiosira pseudonana	Thalassiosira pseudonana CLK	XP_002295022.1	LGMGTFGRVVQCEDLRRSRGRDRDREFGKTVAIKIVRNVRRYYDSALIEADICERVNREQSRKNKDLCAKMLDRFSLSSGHYCLVFECLGRSLYDFLKMHAYRPFPMFCVRDFARQLLVALDFLHGFGLIHTDLKPENILLTHNEETTYRAWNGSSYRVPVSTKVKVIDFGGATYDNEKKSTIVNTRQYRAPEVILGFETWSFPSDLWSAGCIIAELYSGGLLFATHQNAEHLALMERAVGPFRKSVLDRSTSSLARKCFDSRGWHKINGVLSSRSIEHVRKMKPIEQFVLEHDRPTGLGKLLRRLLTIEPRRRATAKEALGLSFF	Alphafold3
1-protista	TSAR|Stramenopile|Gyrista|Pelagomonadales	Aureococcus anophagefferens	Aureococcus anophagefferens CLK	XP_009043575.1	GLGTFGRVVECADREAGRRRVALKVVRRIERYTESAAVEAEILRDVNRAAAGGGAGGGLCVKLLDTFEFQGHFCLVFEKAGTSLYDFLKGHDYAPFGPRTVRAVSRQLLEALRFLHGLRLVHTDLKLENVLLRRSGVAAPPLDDRGRIELADGDAAIVVIDFGGATYDDERKSSIVNTRQYRAPEVILNLGWSTPSDLWSAGCIVAELGRGELLFATHSNTEHLALIERCVGPFPRALVAKSRYAAKYFDGDARSKWEAVLPRDGRDHVRAMPKLRDYCGRDDHLHMLLAGLLTIDPDARLSAADALEK	Alphafold3
1-protista	TSAR|Stramenopiles|Bigyra	Blastocystis sp. subtype 4	Blastocystis CLK	XP_014528940.1	YRILSELGTGTFAKAFEVVNIETNERCAVKVVRSIPRYCRYAKVEAEIAADIGKRDPKHISHCCYLTDEFEFSGHYCMVMPILGKSLYDVLKENDYRPFPMSYIRPILRHLLEAMQFMHSFGLTHTDLKLENLLFTTPAKEISVVNDAGESLWIPDITDVTVIDYGSATYSTDRRKGTINTRQYRAPEVLMGMEWDEESDIWGVACIAMELFTGDLLFQTHDDLLHYALIEKIVGKIPAKMISNLSSRRQGYFDSNGHFIVSELHHTEQDHVKNQKSLKELVGASYPQFYDLMKSCLAIAPNLRITAAEALMHPFF	Alphafold3
1-protista	TSAR|Stramenopiles|Oomycota	Phytophthora ramorum	Phytophthora ramorum CLK	XP_067738266.1	YKIIREAGLGTFGRVLECLDKQRNIVVAIKVVRKVDKYTESAKIEAAILQDVNDKDKNNESLCVRMFKWFEYKGHVCMVFERLGCSLYDYLKNHDYKPFPLHCIRAYAWQLLTSLEFIHSIRLIHTDLKPENILLVEDEEERPACDSSSPSSTSSYGSPDGSSGREQWSNGRQWKKRERGMSDADSGRLSLRPPANNAVKLIDFGGATYEDESKSSIINTRQYRSPEVILGLGWSYPSDIWSAGCIIAELYLGELLFATHENLEHLALIERCIGPLPVKMAAQASKHSASSKFFHRGRLNWPDGSSGEESVDHVRRMRSLADLLSPEDAQSGLLELLQLMLVLDPENRVTAKEALNTPFF	Alphafold3
2-plant	Viridiplantae|Chlorophyta|Chlorophyceae	Chlamydomonas reinhardtii	Chlamydomonas reinhardtii CLK	XP_042922256.1	YKILSKMGEGTFGRVLECWDRKREDYVAIKIVRNIDKYRHAAMIELEVLNTLEKNDPCGLNHCVALREWFDYRGHVCMVFEKLGLSLFDYMRKNGYKPFPLDVVQDFGRQLLEAVSYMHELRLVHTDLKPENILLTCQECGVAAGGGGVGVQQPAESSGSSGSGGRCCSRPPSSAIKVIDFGSATFEEQYHSCIVSTRHYRAPEVILGLGWSYPCDMWSIGCILVELITGEALFQTHENLEHLAMMEAVLGPLPPGMAGRCARTPAGKYFAAGSGRLNWPDGAASRKSVKAVKRLSGLHQLILEQGDPTARPYAGELVDLITAMLRYDPADRLTAPQALEHPFF	Alphafold3
2-plant	Viridiplantae|Chlorophyta|Mamiellophyceae	Ostreococcus tauri	Ostreococcus tauri CLK	XP_022839559.1	YRIVGSLGEGTFGRVVECWDTVTETRCAVKVIRNVQKYRDAAMVEIEVLKTLAEGDFNHTRGERYNCISLRRAFDYQGHVCMVFDKCGPSLYDFLRTNRYKPFHPSTVQTFCEQLLVAVRYVHSLGLVHTDLKPENVLLMSNSYRENATHRVPVDHTIRLIDFGSTTFIDRHHSAVVSTRHYRAPEIILGLGWSYPCDMWSIGCMMIELLTGEALFQTHDNLEHLAMMQHALSRTIPNAVVKRVPKDKLRDLFNRNGALNWPNEKTDAESYAALGNTGVVRQLLEKHLSGEVLSLFADLVGKLLDFDPKRRITSKSAVNHAFF	Alphafold3
2-plant	Viridiplantae|Chlorophyta|Trebouxiophyceae	Coccomyxa subellipsoidea	Coccomyxa subellipsoidea CLK	XP_005646486.1	YKILSKMGEGTFGRVLECWDRKNKEYVAIKIVRNVQKYRDAAMIELEVLNTLEKNDPEGKLHCVSLLEWFDYRDHVCMVFEKLGLSLYDFLRRNGYTPFHVNLVRSFGKQLLESVAYLHELQCIHTDLKPENILLASLEYSKHSELPGTRGAKRMPENSDIKVIDFGSATFDDQYHSSIVSTRHYRAPEVILGLGWTFPCDIWSVGCILVELATGDALFQTHENLEHLAMMEAVLEKIPEHLAAAANAAARKYFVTRLELNWPGGAASRRSVRAVAKLSPLKQLMASLGDKSLKPHLDALQDLLLQMLRYDPKERLTAHEALHHDFF	Alphafold3
2-plant	Viridiplantae|Embryophyte|Angiosperms|Brassicales	Arabidopsis thaliana	Arabidopsis thaliana CLKa	NP_001327608.1	YQILSKMGEGTFGQVLECFDNKNKEVVAIKVIRSINKYREAAMIEIDVLQRLTRHDVGGSRCVQIRNWFDYRNHICIVFEKLGPSLYDFLRKNSYRSFPIDLVRELGRQLLESVAYMHDLRLIHTDLKPENILLVSSEYIKIPDYKFLSRPTKDGSYFKNLPKSSAIKLIDFGSTTFEHQDHNYIVSTRHYRAPEVILGVGWNYPCDLWSIGCILVELCSGEALFQTHENLEHLAMMERVLGPLPPHMVLRADRRSEKYFRRGAKLDWPEGATSRDSLKAVWKLPRLPNLIMQHVDHSAGDLIDLLQGLLRYDPTERFKAREALNHPFF	Alphafold3
2-plant	Viridiplantae|Embryophyte|Angiosperms|Brassicales	Arabidopsis thaliana	Arabidopsis thaliana CLKb	NP_001329106.1	YSKMGEGTFGQVLECWDRERKEMVAVKIVRGVKKYREAAMIEIEMLQQLGKHDKGGNRCVQIRNWFDYRNHICIVFEKLGSSLYDFLRKNNYRSFPIDLVREIGWQLLECVAFMHDLRMIHTDLKPENILLVSSDYVKIPEYKGSRLQRDVCYKRVPKSSAIKVIDFGSTTYERQDQTYIVSTRHYRAPEVILGLGWSYPCDVWSVGCIIVELCTGEALFQTHENLEHLAMMERVLGPFPQQMLKKVDRHSEKYVRRGRLDWPDGATSRDSLKAVLKLPRLQNLIMQHVDHSAGELINMVQGLLRFDPSERITAREALRHPFF	Alphafold3
2-plant	Viridiplantae|Embryophyte|Angiosperms|Brassicales	Arabidopsis thaliana	Arabidopsis thaliana CLKc	NP_001031774.1	YKILSKMGEGTFGRVLECWDRDTKEYVAIKIIRSIKKYRDAAMIEIDVLQKLVKSDKGRTRCVQMKNWFDYRNHICIVFEKLGPSLFDFLKRNKYSAFPLALVRDFGCQLLESVAYMHELQLVHTDLKPENILLVSSENVKLPDNKRSAANETHFRCLPKSSAIKLIDFGSTVCDNRIHHSIVQTRHYRSPEVILGLGWSYQCDLWSIGCILFELCTGEALFQTHDNLEHLAMMERALGPLPEHMTRKASRGAEKYFRRGCRLNWPEGANSRESIRAVKRLDRLKDMVSKHVDNTRSRFADLLYGLLAYDPSERLTANEALDHPFF	Alphafold3
2-plant	Viridiplantae|Embryophyte|Angiosperms|Myrtales	Eucalyptus grandis	Eucalyptus grandis CLKa	XP_010023447.1	YKINRKVGEGTFGQVLECWDREAKEMVAIKVVRSIKKYREAAMIEIDVLQLLGRYDRTGSRCVQIRDSFDYRNHICIVFEMLGPSLFDFLRKNSYRPFPVDLVRELGRQLLECVAFMHDMRLIHTDLKPENILFVSADYVKVPDYKATSRSPKEGNYYKRLPKSSAIKVIDFGSTAYGHRSHNYIVSTRHYRAPEVILGLGWSYPCDIWSVGCILVELCSGEALFQTHENLEHLAMMERVLGPLPQHILKRADRHAEKYVKRGRLDWPEGATSRDSIRAVLKLPRLQNLIMQHVDHSAGDLIDLVQGLLRYEPSERLTAHEALRHPFF	Alphafold3
2-plant	Viridiplantae|Embryophyte|Angiosperms|Myrtales	Eucalyptus grandis	Eucalyptus grandis CLKb	XP_010027168.2	YRIHSKMGEGTFGQVLECWDREKKEMVAIKIVRGIKKYREAAMIEIDVLQQLGRHDKGGNRCVQIRNWFDYRNHICIVFEKLGPSLYDFLRKNNYRSFPVDLVREIGRQLLECVAFMHDLRLIHTDLKPENILLVSPDYLKVPDYKGSSRSPRDSSYFKRVPKSSAIKVIDFGSTTYERQDQTYIVSTRHYRAPEVILGLGWSYPCDVWSVGCIIVELCTGEALFQTHENLEHLAMMERVLGPLPQHMLKRADRHAEKYVRRGRLDWPEGAASRESIRAVLKLPRLQNLIMQHVDHSAGDLIHLLQGLLRYEPLDRLTAREALRHPFF	Alphafold3
2-plant	Viridiplantae|Embryophyte|Angiosperms|Myrtales	Eucalyptus grandis	Eucalyptus grandis CLKc	XP_010048093.2	MGEGTFGRVLECWDRQTREYVAVKVVRSIRKYRDAAMIEVDILQLIAKNDRGSSRCVQIRNWFDYRDHICIVFEKLGPSLYDILKRNRYHPFPVDLVREFGRQLLESVAYMHDLRLIHTDLKPENILLESSESINIPDFKRTTSGAMQYRCLPKSSAIKVIDFGSTAYDNQNHSSIVSTRHYRAPEVILGLGWSYPCDLWSVGCILIELCTGEALFQTHENLEHLAMMERVLGPLPEHMIRGANRGAEMYFRRGSRLNWPEGAVSRESIRAVKKLDSLQNLVAQNADSSRSSLTDLLRGLLKYNPSERLTAQEALKHPFF	Alphafold3
2-plant	Viridiplantae|Embryophyte|Angiosperms|Vitales	Vitis vinifera	Vitis vinifera CLKa	XP_010653503.1	YRIISKMGEGTFGQVLECFDNDKKEVVAIKIVRSIHKYREAAMIEIDVLQKLARHDVGGTRCVQIRNWFDYRNHICIVFEKLGPSLYDFLRKNSYRSFPIDLVRELGRQLLESVAFMHDLRLIHTDLKPENILLVSSDYIKVPDYKFLSRTIKDGSYFKNLPKSSAIKLIDFGSTTFEHQDHNYVVSTRHYRAPEVILGLGWNYPCDLWSVGCILIELCSGEALFQTHENLEHLAMMERVLGPLPQHMVLRADRRAEKYFRRGARLDWPEGATSRESMRAVWKLPRLQNLVMQHVDHSAGDLIDLLQGLLRYDPAERLKAREALRHPFF	Alphafold3
2-plant	Viridiplantae|Embryophyte|Angiosperms|Vitales	Vitis vinifera	Vitis vinifera CLKb	XP_002279764.1	YKINSKMGEGTFGQVLECWDRERKEMVAVKIVRGIKKYREAAMIEIEVLQQLAKHDKGGNRCVQIRNWFDYRNHICIVFEKLGPSLYDFLRKNNYRSFPIDLVREIGRQLLECVAFMHDLRLIHTDLKPENILLVSPEYVKVPDYKVSSRSPKDGSYFKRVPKSSAIKVIDFGSTTYERQDQNYIVSTRHYRAPEVILGLGWSYPCDIWSVGCILVELCTGEALFQTHENLEHLAMMERVLGPLPQHMLKRVDRHAEKYVRRGRLDWPEGATSRESIKAVLKLPRLQNLIMQHVDHSAGDLIHLLQGLLRYDPSDRLTALGALRHPFF	Alphafold3
2-plant	Viridiplantae|Embryophyte|Angiosperms|Vitales	Vitis vinifera	Vitis vinifera CLKc	XP_019075132.1	YKILSKMGEGTFGRVLECWDRDTREYVAIKVVRSISKYRDAAMVEIGVLQQLVKNDKCRLRCVQIQHWFDYRNHICIVFEKLGPSLFDFLKRNKYCPFPVDLVREFGRQLLESVAYVHDLCLIHTDLKPENILLVSSECIKLPSSKRFSSDETHFRCLPKSSAIKLIDFGSTAYDNQNHSSIVSTRHYRAPEVILGLGWSYPCDLWSVGCILVELCVGEALFQTHENLEHLAMMERVLGPLPEHMIRRASRSVEKYFRGGSRLNWPEGAVSRESIRAVKKLDRLKDMVLQHVGSSRSSLTDLLYGLLKFDPAQRLTARQALNHPFF	Alphafold3
2-plant	Viridiplantae|Embryophyte|Angiosperms|Vitales	Vitis vinifera	Vitis vinifera CLKd	XP_002285476.1	YKIHRKIGEGTFGQVLECWDRETKEMVAIKVVRGIKKYREAAMIEVEVLQLLGKYDKSGSRCGQIRNWFDYRNHICIVFEMLGPSLYDFLRKNNYRSFPVDLVREIGRQLLECVAFMHDLHLIHTDLKPENILFVSPEYVKVSDYKVTTRSPKDGICYKKLPRSSAIKVIDFGSTAFECQDHSYIVSTRHYRAPEVILGLGWSYPCDMWSVGCILVELCSGEALFQTHENLEHLAMMERVLGPIPPHMLKRVDRHAEKYVRKGRLDWPEGAISRESIKAVMKLPRLPNLVMQHVDHSAGDLIDLLQGLLRYDPSNRLTAQDALRHPFF	Alphafold3
2-plant	Viridiplantae|Embryophyte|Bryopsida	Physcomitrium patens	Physcomitrium patens CLKa	XP_024402843.1	YKIISKMGEGTFGRVLECWDREMQEYVAIKVIRNVQKYRDAAMIEIDVLRTLAKNDKMGIRRCVQLKTWFDYRNHVCIVCERLGPSLYDFLRKNNYRPFSADLVRDFGRQLLESVAYMHELTLIHTDLKPENILLVSSEYVRVSDYKASNPGKHFKRVPKTSEIKLIDFGSATFDSHYHCSVVSTRHYRAPEVILGLGWTYPCDIWSIGCILVELCSGDALFQTHENLEHLAMMERVLGPIPVHMIKRADRRTEKYFRHGRELNWPEGAVSRESIRAVRRLPRLRNLIMHHVDHSGGLLIDLLQGLLKFEPSERLTAKEALKHPFF	Alphafold3
2-plant	Viridiplantae|Embryophyte|Bryopsida	Physcomitrium patens	Physcomitrium patens CLKb	XP_024360597.1	YKIISKMGEGTFGRVLECWDRENQEYVAIKVIRNVQKYRDAAMIEIDVLRTLAKNDKMGIRRCLQLKTWFDYRNHVCIVCERLGPSLYDFLRKNNYRPFSADLVRDFGRQLLESVAYMHELTLIHTDLKPENILLVSSEYVKVPDYKTSNTGKHVKRVPKSSEIKLIDFGSATFDNHYHCSVVSTRHYRAPEVILGLGWTYPCDIWSVGCILVELCSGDALFQTHENLEHLAMMERVLGPIPVHMIRRADRRLEKYFRHGRELNWPEGAVSRESIRAVRRLPGLRNLIMHHVDHSGGLLIDLLQGLLKFEPSERLTAKDALKHPFF	Alphafold3
2-plant	Viridiplantae|Embryophyte|Bryopsida	Physcomitrium patens	Physcomitrium patens CLKc	XP_024358870.1	YKIISKKGEGTFGRVLECWDREVQEYVAIKVIRNVQKYRDAAMIEIDVLRTLAKNDKLGTRRCVQLKTWFDYRNHVCIVCERLGPSLYDFLRKNNYRPFFADLVRDFGRQLLESVAYMHELTLIHTDLKPENILLVSSEYLRVPDYKASNTGKHFKRVPKTSEIKLIDFGSAIFDSHYHCSVVSTRHYRAPEVILGLGWTYPCDIWSVGCILVELCSGDALFQTHENLEHLAMMERVLGPIPVHMIKRADRRLEKYFRYGRELNWPEGTVSRESIRAVRRLPSLRNLIMRYVDHSGGLLIDLLQGLLKFEPSERLTAKEALKHPFF	Alphafold3
2-plant	Viridiplantae|Embryophyte|Lycopodiopsida	Selaginella moellendorffii	Selaginella moellendorffii CLKa	XP_002979896.2	YKIIGKMGEGTFGRVLECWDRDTQEYVAIKLIRNVQKYRDAAMIEIDVLNELARYDRNGSRRCVQLKRWFDFRNHICMVFEKLGPSLYDFLRKNEYRPYAIDLVREFGRQLLESVAYMHDLTLIHTDLKPENILLVSPDHVKVPDFKGLYQRSGPGRCYVRVPRTSEIKLIDFGSATFNSHYHCSVISTRHYRAPEVILGLGWSYSCDIWSIGCILVELCSGSTLFQTHENLEHLAMMERIIGPLPAHMIEKADRRAEKYFKNKVELNWPEGAVSRESVRAVRKLPRLRNMILQHVDQYPNVLLDLLQGLLRYEPTERLSAKQALSHPFF	Alphafold3
2-plant	Viridiplantae|Embryophyte|Lycopodiopsida	Selaginella moellendorffii	Selaginella moellendorffii CLKb	XP_024538800.1	YKVISKMGEGTFGRVLECWDRKYQEFVAVKVIRNVPKYREAALIEIDVLRALRKHDKNGKRGCLQMKEWFDYRNHVCIVSEKLGPSLYDFLKKNSYRPFSIEHVRDIGWQLLNSVAYLHELSLIHTDLKPENILLVSSAYVKTLDYKSARPDKHLTRTPTSAEIRLIDFGSATFENQHHSSIVSTRQYRAPEIILGLGWSYACDLWSVGCILVELFSGDPLFQTHENLEHLAMMERILGPIPRRIIDNVDRKAQKYFKNGRELNWPDAASSLESIRTVKRLPRLKELVQLHVEHSASSLTDLLEGLLRYGASDRLTAKEALRHPFF	Alphafold3
3-fungi	Fungi|Ascomycota|Dipodascomycetes	Yarrowia lipolytica	Yarrowia lipolytica CLK	XP_501448.3	YVIRKLLGQGTFGKVVSAYDKQTDSLCAIKIIRAVPKYRDASKIELRVLTALADYDAMNKNRCIHLRECFDFRNHVCIVTDLLDISVFDFMRDNRFQPFPGSHIQKLAKQLIKSVAFLHGLGLIHTDLKPENILLKKAAFVRVANKNLGPSSIRKHNYYRAHDPKKTEPKTRNVLKDTCIHLIDFGSAIFDDEYHSSVVSTRHYRAPEIILGVGWSYACDMWSIGCILVELFTGDALFHTHEDFEHLALMEAIIGYPFPKAFVKEMISKKPSAQVGNFFNARSGKLGYPNKDTTTSSRHYIRDTLCLTDLIHTSTQSTKSRSEGANPDGQFWDLFLDLVRKMLVFDPRERITAREALQHDWF	Alphafold3
3-fungi	Fungi|Ascomycota|Dothideomycetes	Alternaria alternata	Alternaria alternata CLK	XP_018389581.1	YQITKLLGQGTFGKVVQAYDRRKGTNCAIKVIRSVPKYRDASRIELRVLSTLASNDKHNINRCIHLRDCFDFRNHICIVTDLYGQSVFDFLKSNGFVPFPSSHIQKFAKQLFTSVAFLHDLNLIHTDLKPENILLVNNNYQTFTYNRTVPSSSTTVNRTARHRKVLLDPEIRLIDFGSATFNDEYHSSVVSTRHYRAPEIILNLGWSFPCDIWSIGCILVEFFTGDALFQTHDNLEHLAMMEAVCSGKIDRDIVRAVYKQDRGSSRNSSSSYFKNYKLDYPNADTNKASKKYVKAMKKLPETIPAHTDFNRQFLDLLRRIFVYDPKKRITAKEALQHPWF	Alphafold3
3-fungi	Fungi|Ascomycota|Dothideomycetes	Parastagonospora nodorum	Phaeosphaeria nodorum CLKa	XP_001792639.1	YQIEKLLGQGTFGKVVQAYDRKKGTKCAIKVIRSVPKYRDASRIELRVLSTLASNDKHNINRCIHLRDCFDFRNHICIVTDLYGQSVFDFLKSNGFVPFPSSHIQKFAKQLFTSVAFLHDLNLIHTDLKPENILLVNNNYQTFTYNRTVPSSSTTVNRSARHRKVLLDPEIRLIDFGSATFNDEYHSSVVSTRHYRAPEIILNLGWSFPCDIWSIGCILVEFFTGDALFQTHDNLEHLAMMEAVCGGKIDRDIVRAVYKQDRGSSRNSANSAARYFKNYKLDYPNTETNKASKKYVKAMKKLPETIPSHTDFNRQFLDLLRQIFVYDPKKRITAKQALQHPWF	Alphafold3
3-fungi	Fungi|Ascomycota|Eurotiomycetes	Aspergillus fumigatus	Aspergillus fumigatus CLK	XP_753046.1	YSIIKLLGQGTFGKVVEAYDRQRKTRCAVKIIRSIQKYRDASRIELRVLSTLASNDKTNRNKCIHLRDCFDFRNHICIVTDLLGQSVFDFLKGNGFVPFPSSQIQNFARQLFTSVAFLHDLNLIHTDLKPENILLVSNAYQTFTYNRTIPSSSHAVSRNARQRRVLLDSEIRLIDFGSATFDDEYHSSVVSTRHYRAPEIILNLGWSFPCDIWSIGCILVEFFTGDALFQTHDNLEHLAMMEAVIGSKIDTKLVKQATQGGRNGTQNQAAKYFNRNKLDYPNEETTRASRKYVRAMKQLTEFIPTNTTFHRLFLDLLQRIFVYDPKNRITAKEALKHPWF	Alphafold3
3-fungi	Fungi|Ascomycota|Leotiomycetes	Botrytis cinerea	Botrytis cinerea CLK	XP_024551401.1	YQVQKLLGQGTFGKVVQAKDLQNDKCVAIKIIRSVQKYRDASKIELRVLSTLKANDRENRNRCIHLRDCFDYRGHICIVMDLLGQSVFDFLKGNSFVPFPNSQIQHFARQLFTSVAFLHDLNLIHTDLKPENILLCNSAYQAFTYSRKIPSSSSTVTRQAAQRKVLLDTEIRLIDFGSATFQDEYHSSVVSTRHYRAPEIILGLGWSFPCDIWSIGCILVEFFTGDALFQTHDNLEHLAMMEAVVDKKIDSHLVQQVNTMAKRNGGNPAQKYFKRLRLEYPSADTTRASRRFVKAMKPLHEIIKDQSKFSKNFLDLLRKIFVYDPNERITAKEALQHPWF	Alphafold3
3-fungi	Fungi|Ascomycota|Orbiliomycetes	Orbilia oligospora	Orbilia oligospora CLK	XP_011124677.1	YRIIKLLGQGTFGKVVQAFDSQKNEYCAIKIIRSVQKYRDASKIELRVLSTLGKNDSDNRNKCIHLRDCFDYRNHICIVTDLLGMSVFDFLKSNSFTPFPSSQIQSFARQLFTSVAFLHDLNLIHTDLKPENILLMHNTSETFTYNRVIPSSTHSNPRKAQTRKILLDTDIRLIDFGSATFDDEYHSSVVSTRHYRAPEIILGLGWSFPCDIWSIGCILVEFYTGDALFQTHDNLEHLAMMKTVCNSDIETRLVRQAITKTQNSNSPASRFFRNNRLDYPNTETTKTSRRYVKAMRRLDEMIPQTCSFYRQLLDLLKKIFVYDPSKRITARDALKHPWF	Alphafold3
3-fungi	Fungi|Ascomycota|Pichiomycetes	Candida albicans	Candida albicans CLK	XP_722185.1	FIIIKLLGQGTFGKVVQCFDKVKNEHVAIKIIRNIQKYRDAAKIELRVLSTLKKFDPDNTNHCIHLRECFDYRGHICIVTDLLKISLYDFLENNKYIGFPGSQIQSIAKQLIRTVCFLHDLGIIHTDLKPENVLLKDDSYHKLKITSSTMTSAYLALKNDKRPVKFSKILSLTDIYVIDFGSSIFDSEYHSSVVSTRHYRAPEIIFNCGWSFAIDLWSVGCILVELIIGEPLFKTHHDQEHLHMIQKISGETIDRKMVLMCKKQGHKVGEYFDDNCRLIELEEPKFIQSVAQLDRIDKFISKRLGINLDLNLSLEENYDLNRDNQEEDDDKDEEDDFDENKILFYYYFVDLLQSLLKINPQERITAEEAMNHPWF	Alphafold3
3-fungi	Fungi|Ascomycota|Saccharomycetes	Saccharomyces cerevisiae	Saccharomyces cerevisiae CLK	NP_013081.1	FVVKDLLGQGTFGKVLKCIDNKYEPNYVAVKVIRAVDRYREAAKTELRILQTILNNDPQGQFQCLLLRECFDYKNHICLVTDLYGRSIYDFMCSNGIARFPGSHIQAIARQLIRSVCFLHDLGIIHTDLKPENILICDETHIAQKLPLKTVQSLSKRRREASKGKRKILKNPEIKIIDFGSAIFHYEYHPPVISTRHYRAPEIVLGLGWSFPCDIWSIACVLVELVIGESLYPIHENLEHMAMMQRINGTPFPTDIIDKMFYKSKHKLGNSPSDLNSTVIKHFDRKTLSLQWPEKNKRGDTITTEKSMKRVLQSCDRLDIYISKVLKQDYGDSLSINWNLPPEKNWSLINSKLAWKRQTHSSSSSTTDELDKETFLFWYWFIDLLRKMFEFDPTKRITA…	Alphafold3
3-fungi	Fungi|Ascomycota|Schizosaccharomycetes	Schizosaccharomyces pombe	Schizosaccharomyces pombe CLK	NP_001018187.2	YTVVRLLGHGTFGKVIQCYDQSTGRHCAIKVTRAIPKYREASLIELRVLQTIAHSDPTNENKCIQLRDYFDYRKHICIVTDLFGWSVFDFLKNNNYIPFPLKHIQMLSQQLFKSVAFLHSLGLVHTDLKPENVLLVSNASRTIRLPYRNYSQKVLNSCEIRLIDFGSATFEDEYHSSVVSTRHYRAPEIILGLGWSYPCDVWSIGCILVELFTGQALFQTHEDSEHLCMMEKILGPFDRNMISRSSRTSQRFFKSDGKVRYPLSNTPKKSINYLQSLQTLEQIFAVSSPEVALLLDLLKKVFVYDPKRRITAKEALWHPFF	Alphafold3
3-fungi	Fungi|Ascomycota|Sordariomycetes|Glomerellales	Colletotrichum acutatum	Colletotrichum acutatum CLK	XP_060369783.1	YQMVKLLGQGTFGKVVQARDRKRNKSVAIKIIRSVQKYRDASRIELRVLATLKANDDENRNRCIHLRDCFDYRGHICIVMDLLGQSVFDFLKSNSFVPFPNSQIQSFARQLFTSVAFLHDLNLIHTDLKPENILLCDSAYQTFTYNRKIPSSSTTVNRQANQRRVLLDTEIRLIDFGSATFQDEYHSSVVSTRHYRAPEIILGLGWSFPCDIWSIGCILVEFFTGDALFQTHDNLEHLAMMEMVVGQRIDSSLVQAVNKMATRSGGNPASKYFKRLKLDYPTPETTRASKRFVKAMRRLEDIIPSNSTYFKNFLDLLRKIFVYDPQHRITAKQALQHPWF	Alphafold3
3-fungi	Fungi|Ascomycota|Sordariomycetes|Hypocreales	Cordyceps militaris	Cordyceps militaris CLKa	XP_006667996.1	YKIKCLLGQGTFGKVVQARDRRRNEAVAVKIIRSVQKYRDASRIELRVFATLKANDPTNRNRCIHLRDCFDYRGHICIVMDLLGSSVFDFLKGNHFVPFPNSQIQKFARQLLTSVAFLHDLNLIHTDLKPENILLYDNSYQTFTYHRKIPSASTTINRQATQRRVLLDTEIRLIDFGSATFEDEYHSSVVSTRHYRAPEIILGLGWSFPCDIWSIGCILVEFFTGDALFQTHDNLEHLAMMEMVVGQRIDAHLVQAINRMSTRTGGNPASKYFKRLRLDYPTPETSRSSRRFVRAMKNLDLIIPRNTTFFKNFHDLLRKMFIYDPAQRITAREALNHPWF	Alphafold3
3-fungi	Fungi|Ascomycota|Sordariomycetes|Hypocreales	Cordyceps militaris	Cordyceps militaris CLKb	XP_006673404.1	YRVEKLLGQGTFGKVVKAYDMVRQEHVALKIIRSIQKYRDAARIELRVLQTLRSNDPENRYRCIHPRDSFDYKGHICITMGLLDSSIFDFLKANNFAPFPNSHIQNMAHQLLTSVAFLHDLKLVHTDLKPENILLHDASYQAFTYNRNIPSVSTATCRQVKQRRVMLKPDICLIDFGSATFEDEYHSSVVSTRHYRAPEVILSLDWSYPCDIWSIGCILVELFTGDALFQTHENREHLAMMEAVCGRPIDRGLIQRANKAFKTAKPGTLNYFKRLKLEYPVPETTRASRRFVNNMKKLEVRDDWLERTIFWQLTFEQDIIPPTNTFLSGFLDLLRKMFAFDPNNRITAKEALQHPWF	Alphafold3
3-fungi	Fungi|Ascomycota|Taphrinomycetes	Protomyces lactucae-debilis	Protomyces lactucae-debilis CLK	XP_040723149.1	YKIIRLLGQGTFGKVVQAYDHVNRIFVAIKIIRAVQKYRDASMIELRVLRTLYQRDPNNWNNCIHLRDCFDYRNHVCIVTDLLGESIFDFLKGNDFAPFPRQHIQDFARQLFKSVMFLHFANLIHTDLKPENILLVSNEYHLEPWRGRTANIVTRKVLENSDIRLIDFGSATFEDEYHSTVVSTRHYRAPEIILGMGWSYPCDIWSIGCILLELFTGDALFQTHDNLEHLAMMDIVCGPMDGRIVRQSSKLAQKMFRSNGRLDYPNKETTKDSRKFVKQMKPLAEMLPRRSSIFCEQFGKLLQEIFVYDPARRITAKKALAHPFF	Alphafold3
3-fungi	Fungi|Basidiomycota|Agaricomycetes	Schizophyllum commune	Schizophyllum commune CLK	XP_050200137.1	YRTVRLLGQGTFGKVVEAVDTQTKQRVAIKIIRAVPKYRDASKMEIRVLKKLKESDPLNRHKCIHLLSWFDHRNHICLVSELLGMCLYDFLKENDFAPFPRHQIQSFARQLLGSVAFLHDLHLIHTDLKPENILLVHNDYKTVRIPVPNKRSAAKDKRILLSTDIRLIDFGSATFEHEYHSSVVCTRHYRAPEIILGLGWSYPCDVYSLGCILVEFYTGIALFQTHENLDHLAMMEIVMGRVPDRFARQGARQHPEWFKDGRIDFPKTKSTRQSKKDVRATKPLRDIITSSDMINRHFLDLVTKLLAWDPAQRITVREALSHPYF	Alphafold3
3-fungi	Fungi|Basidiomycota|Exobasidiomycetes	Pseudomicrostroma glucosiphilum	Pseudomicrostroma glucosiphilum CLK	XP_025347535.1	YQILSQLGQGTFGKVVECYDRLERRYVAIKVIRAVQKYRDASQIEIRVLKTLSANDPRNDNKCIHLLDTFSFRNHVCIVSELLGKSVFDFLKDNTFNPFPPQHIWSFAQQLLKSVAFLHRLNLVHTDLKPENILLVNSDYDWQATSRRANARRKKVLKDTDIRLIDFGSATFNDEYHSQVVSTRHYRAPEIILNMGWSFPCDAWSIGCILIEFYTGDALFQTHDNLEHLAMMEQVLGGMPDNFRIKAETYKAEYFKNSRLDFPNAETPKNSKKYVSGMRRLGEIVSKANAWRKHNERFVDLLRRLLEFDPAHRIKVADALKHPYF	Alphafold3
3-fungi	Fungi|Basidiomycota|Malasseziomycetes	Malassezia globosa	Malassezia globosa CLK	XP_001729435.1	YQIQKLLGQGTFGKVVQCYDRKLHKLVAIKVIRAVQKYRDASQIEIRVLRCLRQNDPANEHQCVQLLETFDFRNHVCIVSDLLDRSVFDFLKDNKFQPFPCRDIWLFAKQLLNSVAFLHRLSLIHTDLKPENVLLVDASFDLVATSRRSNARKKRVLRNAEIRLIDFGSATFSNEYHSGVVSTRHYRAPEIILGMGWSFPCDVWSIGCILVEFFTGEALFQTHDNLEHLAMMEMVLGKLPDDYRRKAETYKPEYFYHGHLDYPRPETTKQSRRYVQSMKPLQDIISGPPSYAKHQREFVSLLRRLLEFDPAKRITVEDALKHPYF	Alphafold3
3-fungi	Fungi|Basidiomycota|Tremellomycetes	Cryptococcus neoformans	Cryptococcus neoformans CLK	XP_012046393.1	YKIVRLLGQGTFGKVVEARHIETRRKVAIKVIRAVQKYREASKIEIRVLETLRKHDPRNDNKCIHLDEYFDFRNHPCLVSELYGMSVFDFLKQNGFQPFPDKHIQDFAKSLLRSVSYLHSLKLVHTDLKPENILLCSNEARLAGPRVRNARSKSILKNTEIRLIDFGSATFESEYHSSVVSTRHYRAPEIILGLSWSYPCDMFSIGCILVEFYIGNALFQTHDNLEHLAMMEVVMGKFSQRMIEKGKSKKPEYFKGNKIDFPNSTVSKASRKYVKSMQSLKQVIDPANRHQQLFLDLCTRLLEHDPDVRIKVQDALRHPY	Alphafold3
3-fungi	Fungi|Basidiomycota|Ustilaginomycetes	Ustilago hordei	Ustilago hordei CLK	XP_041416215.1	YKILRLLGQGTFGKVVECYDKKLRKYVAIKIIRAVQKYRDASQIEIRVLRTLRENDPGNENKCIHLLETFNFKNHVCIVSELLGKSVFDFLKENKFQPFPPLHIWKFAKQLMQSVAFLHRLNLVHTDLKPENILLVSSEHSIVATSRRQNAKRKHVLHNTEIRLIDFGSATFNDEFHSSVVSTRHYRAPEIILSMGWSFPCDVWSIGCILVEFFTGDALFQTHDNLEHLAMMEAVLGKMPDDYRRKAETYKPEYFKHGALKYPVPETSKDSRKYVRQMKKLQDLINGPTAQQGQYAKHHSRLLHLLRQLLEFDASKRIKVADALKHPYF	Alphafold3
3-fungi	Fungi|Chytridiomycota|Chytridiomycetes	Spizellomyces punctatus	Spizellomyces punctatus CLK	XP_016606952.1	YKIMRLLGQGTFGKVVEAYDRQTRQRVAIKVIRAVQKYRDASKVEIRVLNALKTHDPENRKRCIHLQETFDYRNHICMVFELLSQSVFDFLKENAFAPFPPWQIKAFATQILEAVAFLHDLGLVHTDLKPENLMLVDNQTRVVGGSRRSAKARKELLCTSIRLIDFGSAIFEEDYHSSVVSTRHYRAPEIILCTGWSFPCDMWSVGCILVEFCTGDALFQTHDNLEHLAMMEAVLGKFPEKIIRSVGKASQKYFRNNRLDWPNSETQKQSKRFVKNMKPLRDIIRPQDDIMESFLDLVQQMLVYDPRERITARQALQHQFF	Alphafold3
3-fungi	Fungi|Mucoromycota|Mucoromycetes	Phycomyces blakesleeanus	Phycomyces blakesleeanus CLKa	XP_018287530.1	MRLLGQGTFGKVIECYDRVRREHCAIKIIRAIPKYREASKVEIRVLNTLKAKDPFNSNQCIHLIDWFDYNNHICMVFELLGQSIFDFLKSNEFRPFPPHQIQHFAKQLLNSVAFIHNLKLIHTDLKPENILLVNNSSSLTLCNGHRDPNTKSRILQDTSIRLIDFGSATFEQDYHSSVVSTRHYRAPEIILGMGWSYPCDIWSVGCILVEFFTGDALFQTHENLEHLAMMEAVLGKVPLRISRNAREPQKYFDNGKLRYPTNETSRQSQKYVRALRPLREIIVPSTTLTRNFLDLVSKMLAYDPNERITASEALKHPFF	Alphafold3
3-fungi	Fungi|Zoopagomycota|Kickxellomycetes	Linderina pennispora	Linderina pennispora CLK	XP_040742963.1	FKIRRLLGQGTFGKVMECEDSQSGRLVAVKVIRAVPKYRDAARIEVRVLQTLQRNDPPNKYQCMHLNETFEHRNHVCMVFELLGPSVFDFLKENEFRPFSLHHVQLFAEQLLRSVAFLHRLNLVHTDLKPENILLESGAYDLVPFGRSQTVQTHMLKSTNIRLIDFGSATFDNEYHSQVVSTRHYRAPEIILNLGWSFPCDMWSIGCIIIELLTGEALFQTHDNHEHLAMMEVVVGAAPSHIVRATQSDLRSKFFRSDGSVRYPPPEQPRVSQKGVRSMRALSQIVSPSTNPIYANLHDLLNRLLQFDPRARITAEEACQHQFF	Alphafold3
4-invertebrate	Metazoa|Arthropoda|Arachnida|Mesostigmata|Varroidae	Varroa destructor	Varroa destructor CLKa	XP_022670932.1	YTILATLGEGTFGKVVQVFDEQTKEKLALKIIKNVDKYRDAAKLEINVLETLNRQDDAIGQKLCVRMLDWFNYHGHMCIAFEMLGLSVFDFLKDNNYHPYPLEQVRHIGYQLILSVLHLHRNKLTHTDLKPENILFVRSDFDVLYNERKKRETRRVRDTSIKLIDFGSATFDHEHHSTIVSTRHYRAPEVILELGWNQSCDIWSIGCILFELYLGITLFQTHDNREHLAMMERILGPIPSKMSKRTKTKYFYHGRLDWDEKSSAGRYVRNHCKPLHRYATTGDEEVRDLFDLIRKMLAYDPKERLSLRRALDHPFF	Alphafold3
4-invertebrate	Metazoa|Arthropoda|Arachnida|Mesostigmata|Varroidae	Varroa destructor	Varroa destructor CLKb	XP_022648785.1	YVIISTLGEGTFGKVVEVLDEETDQKLALKVIKNVDKYREAAKLEINVLEKLRQGREPALQTLCVRMLDWFDYFGHMCILFEMLGISVFDFLKENHYQPYPLDQVRHIGYQLILSVMHLHQMKLTHTDLKPENILFLNSEYDVSYSNTKKKREIRRVRDTRIKLIDFGSATFDHEHHSTVVSTRHYRAPEVILELGWNCTCDVWSIGCILFELYLGITLFQTHDNREHLAMMERILGPIPYRMCRKTKTKYFYHGHLDWDEKSSAGKYVRENCKPLLRYMVSDDQDTRNLFEMIARMLEYEPSARITLAETLEHPFF	Alphafold3
4-invertebrate	Metazoa|Arthropoda|Insecta|Coleoptera	Diabrotica virgifera	Diabrotica virgifera CLKa	XP_028134710.1	YKILGTLGEGTFGKVVKVKDMEMDHYMALKIIKNVEKYREAAKLEISVLEKLADKDPNCEHLCVKMLDWFDYHGHMCIAFEILGLSVFDFLKDNNYQPYPLEQVRDIGYQLCYAVKFLHDIKLTHTDLKPENILFVDSSYDLVYNNKKRKDVKKVKRTEVRLIDFGSATFDHEHHSTIVSTRHYRAPEVILELGWAQPCDVWSIGCILFELYLGITLFQTHDNREHLAMMQRILGEIPVRMAKKTKTKYFYRGKLEWDEKSSAGRYVRDNCKPLLRYKQHDDTDHNALFDLIFKMLEYEPTERILLGDALQHPFF	Alphafold3
4-invertebrate	Metazoa|Arthropoda|Insecta|Coleoptera	Diabrotica virgifera	Diabrotica virgifera CLKb	XP_028154272.1	YRIIGTLGEGTFGKVVKVKDLKKDCLRALKIIKNVEKYREAAKLEINVLEKLAEKDPECVNLCVKMLDWFDYYGHMCITFEMLGLSVFDFLKDNNYQPYPLEQVRHIGYQLCYSVKFLHENRLTHTDLKPENILFVDSSYDLVYDVKKRKDVRRVKRTDVRLIDFGSATFDHEHHSTIVSTRHYRAPEVILELGWSQPCDVWSIGCILFELYLGITLFQTHDNREHLAMMQRIIGEIPISMAKRTKTRYFYKGKLEWDEKSAAGRYVKNNCKHLSKYKQSEESDHNTLFDLIFRMLEYDPAERISLRDALLHPFF	Alphafold3
4-invertebrate	Metazoa|Arthropoda|Insecta|Diptera|Drosophilidae	Drosophila simulans	Drosophila simulans CLK	XP_016036742.1	YKIMATLGEGTFGRVVKVKDMERDYCMALKIIKNVEKYREAAKLEINALEKIAQKDPHCDHLCVKMIDWFDYHGHMCIVFEMLGLSVFDFLRENNYEPYPLDQVRHMAYQLCYSVKFLHDNRLTHTDLKPENILFVDSDYTSHYNHKINREVRRVKNTDVRLIDFGSATFDHEHHSTIVSTRHYRAPEVILELGWSQPCDVWSIGCILFELYLGITLFQTHDNREHLAMMERILGQIPYRMARKTKTKYFYHGKLDWDEKSSAGRYVRDHCKPLFLCQLSDSEDHCELFSLIKKMLEYEPSSRITLGEALHHPFF	Alphafold3
4-invertebrate	Metazoa|Arthropoda|Multicrustacea|Copepoda	Lepeophtheirus salmonis	Lepeophtheirus salmonis CLKa	XP_040577907.1	FKIMSTLGEGTFGKVVKVKDLFKNRILALKIIRNVKKYREAAKLEINVLEKLAKYDPRGRHKCVHMLDWFDYHGHTCIAFEMLGSSVFDFLKDNNYEPYPLEQVRQISYELIYAVKFLHDNRLTHTDLKPENILFYNSDFEIYYDHRDKRDFRYVKNPEIRLIDFGSATFDHEHHSTIVSTRHYRAPEVILELGWSQPCDVWSIGCIIFELALGITLFQTHSNREHLAMMERILGTIPKRMALKTKVKYFADGVLDWNERTSAGRYVKDNCKPLFRYIPSNTPAWDDMFDLISKMLIYEPHKRTTLSEAMWHSFF	Alphafold3
4-invertebrate	Metazoa|Arthropoda|Multicrustacea|Copepoda	Lepeophtheirus salmonis	Lepeophtheirus salmonis CLKb	XP_040563671.1	YKILATLGEGTFGKVVKVKELNSDKIVALKIIKNVDKYREAAKLEVNVLEKIQEKDPTNIHLCGRMLSWFNYYGHMCLTFELLGLSVFDFLKENNYHPYSLDQVRHITYQLCYAVKYIHSCKLTHTDLKPENILFTNSDWEVSYNPKKKREYRRIKNTEVHLIDFGSATFDWEHHSKVVSTRHYRAPEVILELGWSQPCDVWSIGCIMFELYLGFTLFQTHDNIEHLAMMEKILGPVPDKLIRRSKTKFYAHGTLIWDENSAAGKYVKDNCRDLLKYKASDVDDHNLLFDLIQKMLMYDPSERITLRESLLHPFF	Alphafold3
4-invertebrate	Metazoa|Brachiopoda|Lingulata	Lingula anatina	Lingula anatina CLK	XP_013400726.1	YEIVRTLGEGTFGKVVEVKDLQKDNEVAALKIIKNVEKYREAAKLEINVLEFMHSKDPEGTFLCVKFFDYFDYHGHMCLSFQMLGISIFDFMKENCYLPYTLSQVRHIGYQLCYAVKFMHDNNMTHTDLKPENVLFVNSEYDIKYNAKKKRDERTIKCSDIRLIDFGSTTFDHEHHSTIVSTRHYRAPEVILELGWSQPCDVWSIGCILFELYTGFTLFQTHDNREHLAMMERILGSLPYRMTKKTKKQKYFYHGQLDWNEKSEPGRYVKNNCKPLGRYMVCDSDGDMNLFNLIERMLEYDPTSRITLKEALEHPFF	Alphafold3
4-invertebrate	Metazoa|Chordata|Ascidiacea	Styela clava	Styela clava CLK2	XP_039270731.1	YEILSTLGEGTFGKVLHCKDHSRNGQHIALKVIKNIEKYKEAAYMEVNVLKKIQEKDPNGKYLCVTMMDFFEYHGHVCLAFELLGLSTFDFQKENHYLPYPMNHVRIMAYQLVWAVKFLHDNHLTHTDLKPENILFYDSECCVSYNPSCKRDEKTIHNPDIRLIDFGSATFDHEHHSTIVSTRHYRAPEVILELGWSQPCDVWSVGTIIFEFYMGITMFQTHDNREHLAMMERILGPIPQRMIKRSRRQKYFYRGKLDWDKSSSAGKYVRENCKPLLGYIHRKDDPEHLKLFDLIARMLEYDPAKRISMAEAINHPYF	Alphafold3
4-invertebrate	Metazoa|Chordata|Leptocardii	Branchiostoma floridae	Branchiostoma floridae CLK2	XP_035658860.1	YEIVSTLGEGTFGKVVECVDHQRGRKSIALKIIKNIEKYREAAKLEINVLEKLADKDPSNKFLCVQMLDWFDYHGHMCISFDMLGLSVFDFLKENSYMPYPLHQVRHIAYQMCYAVKFLHDNKITHTDLKPENVLFVDSSYDMFYNTEKKRDERYVKNTDIRLIDFGSATFDWEHHSTIVSTRHYRAPEVILELGWAQPCDVWSIGAIIFELYLGFTMYQTHDNREHLAMMERILGPMPSKLIKKTRKQKYFYKSRLDWDESSSAGRYVRENCKPLRRYMLVNDKEHEELFDLISQMLTYDPSKRITLSEALSHPFF	Alphafold3
4-invertebrate	Metazoa|Cnidaria|Anthozoa	Nematostella vectensis	Nematostella vectensis CLK	XP_001625858.1	YEVHCLLGEGTFGKVLECYDKKTGDVVAVKVIKNIEKYREAAKLEIKVLEKINQKNRYGKSLCIKMLDWFNHHGHMCLVFEKMGLSVFDFMKDNNYEPYPLDQVRHISYQLIVAVKFLHEMKLTHTDLKPENMLFVNSDCDVFYNKDTKQDQRYVKSSHMRLIDFGSATFEHEHHSTTVSTRHYRAPEVILELGWSYPCDIWSIGCIMFELYTGFTLFQTHENREHLAMMERIIGPIPSDFAKKSRKTKYFYKGKLEWDEKSSSGKYVRENCKPLKKYMLSDSEGHQLFFNLLDYLLEYDPEKRITAKEAMQHPFF	Alphafold3
4-invertebrate	Metazoa|Echinodermata|Echinoidea	Lytechinus variegatus	Lytechinus variegatus CLK	XP_041466607.1	YEITSTLGEGTFGKVVQCRDNMSGGTKKALKIIKNIEKYREAAKLEINVLEKINKKEGAGKSLCVKMYDWFDYHGHVCISFEILGLSIFDFLKDNNYQPYPLDQIKRMSHQLCSAVKFLHDMKITHTDLKPENILFLDSRSSIKYDPAKKQDVRQVLNCDIRLIDFGSATFDHEHHSTIVSTRHYRALEVILELGWSQPCDVWSIGCIIFELYTGFTLFQTHDNREHLAMMERILGSFPSWMIKRTRKSKYFYHDRVDWDQDSSSGRYVCENCHPLRYYPDSDADEHRLLFDAIEEMLEFDPFKRATLGHVLEHPYF	Alphafold3
4-invertebrate	Metazoa|Hemichordata|Enteropneusta	Saccoglossus kowalevskii	Saccoglossus kowalevskii CLK	XP_006821032.1	YEVVGTLGEGTFGKVVKCKDHQTGQSVALKIIKNKEKYREAAKLEINVLRKINERDPSGEHLCVKMFDWFDYHGHMCVSFEILGLSVFDFLKENNYIPYSLDEVRHMAYQMCDSVLFLHDQKLTHTDLKPENVLFVNSDYSIKYNPEKRQDERTIKCTDVRLIDFGSATFDWEHHSTIVSTRHYRAPEVILELGWNQRCDIWSIGCIMFELYLGITLFQTHDNREHLAMMETILGPIPSKLIRKSRKTKYFYHGKLDWDEKSSAGRYVRENCKSLKKYMTSNDEDHVLMFDLIQSMLQYEPDRRISLKDAVTHPFF	Alphafold3
4-invertebrate	Metazoa|Mollusca|Bivalvia	Crassostrea virginica	Crassostrea virginica CLK	XP_022287339.1	YEIVSTLGEGTFGKVVEVKDVQKTEEKLALKIIKNIEKYREAAKLEINVLEKIKEKDPDGQFLCVQMKEWFDYHGHMCLAFDMLGLSVFDFLKDNHYLPYTIDQVRHISYQLCYAVNFLHENKLTHTDLKPENILFVNSDYEVTYNQRKKRDERTIKNTEIRLIDFGSATFDHEHHSTIVSTRHYRAPEVILEMGWAQPCDVWSIGCIMFELYTGFTLFQTHDNKEHLAMMERILGTLPYRMIKKTKTNFFWHGRLDWDPTSSAGRYVRENCRPLYHYLRDKGSEHRQCLELVEMMLDYLPNERITLKEAMKHQFF	Alphafold3
4-invertebrate	Metazoa|Nematoda|Chromadorea	Caenorhabditis briggsae	Caenorhabditis briggsae CLK	XP_045093574.1	VVIHETLGEGTFGKVVRVIDTVTDNFMALKIIKNVNKYREAARLEIKVLQRLSERDKEKQNWVIHMGGHFEYQGHMCLMFDLLGPSIFDFLKNNHYRPYPINQTMHIAWQVCKAVKFLHENKLTHTDLKPENILFVSGDYTTQVMDKKPTKVLKETQIRLIDFGSATFDHEHHSTIVSTRHYRAPEVILELGWNQPCDVWSVGCILYELYTGCTLFQTHENREHLAMMERVLGDIPPRMAKKTKTKFFVNGRLDWAQSSPDAAYVRDNCKPLRRSMTCTEPEHVELFEIIEHMLAYEPMGRMKLSEAIEHRWF	Alphafold3
4-invertebrate	Metazoa|Priapulida|Priapulimorpha	Priapulus caudatus	Priapulus caudatus CLK	XP_014668170.1	YEINGTLGEGTFGKVLEVKDHQSANGQTIALKVIKNVEKYREAAKLEINVLEKLTEKDPNGIYLSVRMLDWFDYHGHMCIAFEILGLSVFDFLKDNGYQPYPLDQVRHIAYQLCHSVKFLHGNQLTHTDLKPENILFVSSEYMIEQIPKRKKEFKRVQNTEIRLIDFGSATFDHEHHSTIVSTRHYRAPEVILELGWSQPCDIWSIGCIIFELYLGITMFQTHDNREHLAMMERILGPLPYRLCRRSKTKYFYHGRLEWDERSPAGRYVKDNCKPLKRYVISDDDETRELFDLISHMLDYDPSVRITLKDALKHPFF	Alphafold3
5-vertebrate	Metazoa|Chordata|Actinopteri|Amiiformes	Amia calva	Amia calva CLK2	XP_066577271.1	YEIVNTLGEGTFGRVVQCIDHRRGGSRVALKIIKNVEKYKEAARLEINVLERINEKDPDNKHLCVQMFDWFDYHGHMCISFELLALSTFDFLKENNYLPYSISEVRHMGYQLCQAVKFLHDNKLTHTDLKPENILFVNSDFSMTYNVEKKRDERAVKSTAVRVVDFGSATFDHEHHSTIVSTRHYRAPEVILELGWSQPCDVWSIGCILFEYYLGFTLFQTHDNREHLAMMERILGPIPSRMIRKTRKQKYFYHGRLDWDDGSSAGRYVRENCKPLRRYMLSESEEHHLLFDLIESMLEYEPAKRLSLGEALRHPFF	Alphafold3
5-vertebrate	Metazoa|Chordata|Actinopteri|Amiiformes	Amia calva	Amia calva CLK4	XP_066572933.1	YEIVCTLGEGAFGKVVECIDHEKSGARVALKIIKNIDRYREAAVSEVEVLEQMNSLDCDRKQACVRMLDWFDHHGHICIVFELLGLSTYDFLKENGFMPFPLDQIRKMAYQIFKALHFLHRNKLTHTDLKPENILFVNSDYYMEYNPKMKRDERTLKNPDVKIVDFGNATYDHEHHTSVVSTRHYRAPEVILELGWNQACDVWSLGCILIEYYLGLTLFQTHDSKEHLAMMERVLGPIPTSMMQKTRKRRYVHRDHLDWDEHSSAGRYVRKHCRPLKQYMASKSSEHEQLFDLIRKMLDYDSSKRITMEQALKHPFF	Alphafold3
5-vertebrate	Metazoa|Chordata|Actinopteri|Semionotiformes	Lepisosteus oculatus	Lepisosteus oculatus CLK2	XP_069041594.1	YEIVNTLGEGTFGRVVQCIDHRRGGARVALKIIKNVEKYKEAARLEINVLERINEKDPDNKHLCVQMYDWFDYHGHMCISFELLALSTFDFLKENNYLPYSITQVRHMAYQICQAVKFLHDNKLTHTDLKPENILFVNSDFTMTYNVEKKRDERTVKSTAVRVVDFGSATFDHEHHSTIVSTRHYRAPEVILELGWSQPCDVWSIGCILFEYYLGFTLFQTHDNREHLAMMERILGPIPSRMIRKTRKQKYFYHGRLDWDDSSSAGRYVRENCKPLRRYMLSEAEEHHLLFDLVGSMLEYEPNKRLTLAESLRHPFF	Alphafold3
5-vertebrate	Metazoa|Chordata|Actinopteri|Semionotiformes	Lepisosteus oculatus	Lepisosteus oculatus CLK4	XP_006631905.1	YEIVCTLGEGAFGKVVECIDHEKGGARVALKIIKNFDRYREAAVSEVEVLEQINSLDCDRKYACVRMLDWFDHHGHICIVFELLGLSTYDFLKENGFMPFPMDQIREMTYQIFRAVRFIHRSKLTHTDLKPENILFVNSDYYMEYNPRMKRDERTLKNPDVKVVDFGNATYDHEHHTSVVSTRHYRAPEVILELGWNQACDVWSLGCILIEYYLGLTLFQTHDSKEHLAMMERVLGPIPTHMLQKTRKRRYVHHDRLDWDEHSSAGRYVRKHCRPLKQYMASKSLEHEQLFDLIGKMLEYDFSKRISLDQALKHPFF	Alphafold3
5-vertebrate	Metazoa|Chordata|Actinopteri|Teleostei	Danio rerio	Danio rerio CLK2a	XP_009292322.1	YEIVSTLGEGTFGRVMQCIDHRRGGAHVALKIIKNVEKYKEAARLEINVLERINEKDPENNNLCVQMFDWFDYHGHMCISFELLALSTFDFLKENNYLPYSINQVRHMAYQVCLAVKFLHENKLTHTDLKPENILFVNSDYTVTYNVEKKRDERTVKNTAVRVVDFGSATFDHEHHSTIVSTRHYRAPEVILELGWSQPCDVWSIGSILFEYYLGFTLFQTHDNREHLAMMERILGPVPSRMIRKTRKQKYFYRGRLDWDENSSAGRYVRENCKPLRRYLLSEAEEHHQLFDLIEAMLEYEPSKRLTLAAALRHPFF	Alphafold3
5-vertebrate	Metazoa|Chordata|Actinopteri|Teleostei	Danio rerio	Danio rerio CLK2b	XP_021322429.1	YEITQTLGEGTFGKVVECVDHQRGGSRIALKIIKNVEKYKEAARLEINVLEKINQRDPENKNLCVQMLDWFDYHGHMCLSFELLGLSTFDFMKENNYLPYSISQVRHMAYQICLAVKFLHDNKLTHTDLKPENILFVSSDYSVLYNAEKKRDERSVNSTAVRIVDFGSATFDHEHHSSIVSTRHYRAPEVILELGWSQPCDVWSIGCILFEFYCGYTLYQTHDNREHLAMMERIHGPVPSRMIRKTRKQKYFYRGRLDWDESTSAGRYVRENCRPLRRYMLCESEDHHQFFDLLEGLLEYEPEQRLSLSAALRHPFF	Alphafold3
5-vertebrate	Metazoa|Chordata|Actinopteri|Teleostei	Danio rerio	Danio rerio CLK4a	XP_003199888.1	YEIVCTLGEGAFGKVVECIDHEKVGARIALKIIKNIERYRDAALSEVEVLEQINSLDCDRRYACVRMYDWFDHHGHICIAFELLGLSTYDFLKENNFQPFYINHIRHMAYQIIRAVRFLHKNKLTHTDLKPENILFVNSEYNIRYNSKMKRDERTVKNPDVKVVDFGNATYEHEHHTSVVSTRHYRAPEVILDLGWSHSCDVWSVGCILIEYYLGSTLFQTHDSKEHLAMMERVLGPIPTHMLQKTRKSRFVRNDKLDWDIHSSSGRYVRKQCKPLRQYLVSSSSDHEQLFDLIERMLEYDVTKRITLDEAIKHPFF	Alphafold3
5-vertebrate	Metazoa|Chordata|Actinopteri|Teleostei	Danio rerio	Danio rerio CLK4b	NP_001316837.1	YEIVGTLGEGAFGKVVECLDHTKGNVRVALKIIKNIERYREAALSEVDVLERINSLDDEKRFACVRMLDWFDHHGHICIVFELLGLSTYDFLKENGFMPFSLTQIRHMADQIFRAVRFLHKNKLTHTDLKPENILFVDSNYDIKYNSRMKRDERTLKRLDVKVVDFGNATYDHEHHTSVVSTRHYRAPEVILELGWNQACDVWSLGCILVEFYLGLTLFQTHDSKEHLAMMEKVLGPIPTHLLQKTKKRRYVHHDKLDWDEHSSAGRYVRKHCKPLKQYMSSKTPEHELLFDLLQKMMEYDSSKRITLEQAIGHPFF	Alphafold3
5-vertebrate	Metazoa|Chordata|Amphibia|Anura	Xenopus tropicalis	Xenopus tropicalis CLK2	XP_031746276.1	YEIVSTLGEGTFGRVVQCVDHRRGGARVALKIIKNVEKYKEAARLEINVLEKINEKDPENKHLCVQMYDWFDYHGHMCISFELLGLSTFDFLKENNYFPYPIHQVRHMALQVCQAVKFLHDNKLTHTDLKPENILFVSSDYELTYNMEKKRDERCVKNTDIRVVDFGSATFDHEHHSTIVSTRHYRAPEVILELGWNQPCDVWSVGCIIFEYYVGFTLFQTHDNREHLAMMERILGPVPSRMVRKTRKQKYFYHGRLDWDDNTSAGRYVRENCKPLRRYMMMETEEHHQLFSLIEGMLEYEPSKRMTLAAALKHPFF	Alphafold3
5-vertebrate	Metazoa|Chordata|Amphibia|Anura	Xenopus tropicalis	Xenopus tropicalis CLK3	NP_001011462.1	YEIVGDLGKGTFGKVVECLDLARGNSRVALKIIRNVRKYREAAQLEINVLEKIKERDQDNKNMCVLMRDWFDFHGHVCIAFELLGKSTFEFQKENNFLPYPLAHIRHMAFQLCQALKFLHENQLTHTDLKPENILFVNSEYDICYNESKKCEEKCVKNPSIRIVDFGSATFDHEYHTTIVATRHYRPPEVILELGWSQPCDVWSLGCILFEYYTGFTLFQTHDNREHLVMMEKILGPLPRRMVYKTRKQKYFHNGSLIWDENSSDGRYVSKNCHQLMSYKSSDSAEHVQLFDLLSRMLEFRPALRITLQEALEHQFF	Alphafold3
5-vertebrate	Metazoa|Chordata|Amphibia|Anura	Xenopus tropicalis	Xenopus tropicalis CLK4	NP_001016921.1	YEIVHALGEGAFGKVLECIDHLRGGERVAVKIIKNVERYREAAQSEIQVLEHLNRKDPINTFRCVQMLEWFDHHGHICIVFELLGLSTYDFIKENSFLPFPLDHIRNMAYQICKSINFLHQNQLTHTDLKPENILFVHSDYVVHFNHAKKQDERYLKNSDIKIVDFGSATYNDEYHSALVSTRHYRAPEVILELGWSQPCDVWSIGCILIEYYLGLTVFQTHDSKEHLAMMERILGPLPLHMIKKTRKHKYFYLDRLDWDEHSSAGRYVKKRCKPLKEYMVSDNKDHHQLFDLIQRMLEYDPAKRITLEEALKHPFF	Alphafold3
5-vertebrate	Metazoa|Chordata|Amphibia|Anura|Neobatrachia	Bufo bufo	Bufo bufo CLK2	XP_040268101.1	YEIVSTLGEGTFGRVVQCVDHRRGGIRVALKIIKNVEKYKEAARLEINVLEKINEKDPENKHLCVRMFDWFDYHGHMCLSFELLGLSTFDFLKENNYLPYPIHQVRHMAYQVCLAVKFLHDNKLTHTDLKPENILFVNSDFELSYNMEKKRDERCVKSTDIRLVDFGSATFDHEHHSTIVSTRHYRAPEVILELGWSQPCDVWSIGCIVFEYYVGFTLFQTHDNREHLAMMERILGPVPTRMIRKTRKQKYFYHSHLDWDESTSAGRYVRDNCKPLRRYMLGDSEEHHQLFDLIEAMLEYDPSKRCTLSQALKHAFF	Alphafold3
5-vertebrate	Metazoa|Chordata|Amphibia|Anura|Neobatrachia	Bufo bufo	Bufo bufo CLK3	XP_040269689.1	YEIVKILGEGTFGRVVECLDHHSGSTRIALKIIRNVRKYREAALLEINVLKKIQEQDVESKNMCVMMWDSFEYHGHPCIAFELLGKSTFDFQKENNYLPFPLTQIRHMAFQLFHAIKFLHDNKLTHTDLKPENILFVNSDFYTFYNGAKNCEEKCVKNSSIRLIDFGSATFDHEYHSTIVATRHYRPPEVILELGWAQPCDVWSLGCIMFEYYTGSTLFQTHDNREHLVMMEKILGPLPRRMVYKTKKQKYFQNGSLIWDGTSADGRYVNKNCHLLRTYKREDSPEHAEFFDLLQRMLEYSPTLRITLDEALRHPFF	Alphafold3
5-vertebrate	Metazoa|Chordata|Aves|Falconiformes	Falco peregrinus	Falco peregrinus CLK1	XP_055667488.1	YEIVATLGEGAFGKVVECIDHKMEGRHVAVKIVKNVDRYSEAAHAEIQVLAHLNASDPNNTYRCVQMLEWFEYYGHVCIVFELLGLSTYDFIKENGFLPFRLDHIRQMAYQICKSVNFLHLNKLTHTDLKPENILFVKSDYVEEYNPKLKCDERTLKNPDIKVVDFGSATYDDEYHSTLVSTRHYRAPEVILALGWSQPCDVWSIGCILIEYYLGFTVFPTHDSKEHLAMMEQILGPLPNHMIKKTRKRKYFRHDRLDWDEHSSAGRYVARRCKPLKELMTCHDSDHENLFDLIQKMLEYDPAKRITLEEALKHPFF	Alphafold3
5-vertebrate	Metazoa|Chordata|Aves|Falconiformes	Falco peregrinus	Falco peregrinus CLK2	XP_055647863.1	YEIISTLGEGTFGRVVQCIDHRRGGARVALKIIKNVEKYKEAARLEINVLEKINEKDPENTNLCVRMFDWFDYHGHMCISFELLGLSTFDFLKDNNYLPYPIHQVRHMAYQVCQAVKFLHDNKLTHTDLKPENILFVNSDYELSYNLEKKRDERSVKSTAIRVVDFGSATFDHEHHSTIVSTRHYRAPEVILELGWSQPCDVWSIGCIIFEYYVGFTLFQTHDNREHLAMMERILGPIPSRMIRKTRKQKYFYHGRLDWDENTSAGRYVRENCKPLRRYLTSEAEDHHRLFDLIESMLEYEPSKRITLAEALKHPFF	Alphafold3
5-vertebrate	Metazoa|Chordata|Aves|Falconiformes	Falco peregrinus	Falco peregrinus CLK3	XP_055674272.1	YEIVGSLGEGTFGKVVECVDHARGKSQVALKIIKNVGKYREAARLEINVLKKIKEKDKENKFLCVLMSDWFNFHGHMCIAFELLGKNTFEFLKENNFQPYPLPQIRHMAYQLCHALRFLHDNQLTHTDLKPENILFVNSDFDTLYNEKKSCEEKSIRNTSIRVADFGSATFDHEHHTTIVATRHYRPPEVILELGWAQPCDVWSTGCILFEYYRGFTLFQTHENREHLVMMEKILGPIPSHMIHKTRKQKYFHNGNLVWDENTSDGRYVQENCKPLRTYMLHDSLEHAQLFDLMRRMLEFDPSQRITFSEALLHPFF	Alphafold3
5-vertebrate	Metazoa|Chordata|Aves|Falconiformes	Falco peregrinus	Falco peregrinus CLK4	XP_055667912.1	YEIVATLGEGAFGKVVECIDHDMRGMHVAVKIVKNVGRYREAARSEIQVLEHLNTMDPSSTFRCVQMLEWFDHHGHVCIVFELLGLSTYDFIKENSFLPFHINDIRNMAYQICQSINFLHHNKLTHTDLKPENILFVESDYIVKYNAKMKRDERTLKNTDIKVVDFGSATFDDEHHSTLVSTRHYRAPEVILALGWSQPCDVWSIGCILIEYYLGFTVFQTHDSKEHLAMMERILGPLPAHMIKKSRKHYFHHDQLDWDEHSSAGRYVRRRCKPLKEFMHCQDTDHQRLFDLVRRMLEYDPAKRITLDEALQHPFF	Alphafold3
5-vertebrate	Metazoa|Chordata|Coelacanthiformes	Latimeria chalumnae	Latimeria chalumnae CLK2	XP_006001705.1	YEIVNSLGEGTFGRVVQCIDHRRGGARVALKIIKNVEKYKEAARLEINVLEKICERDPENKNLCVKMFDWFDYHGHMCISFELLGLSTFDFLKENNYLPYPINQVRQMAYQLCQAVKFLHDNKLSHTDLKPENILFVNSDYEITYNLEKKRDERTVKNTAVRVVDFGSATFDHEHHSTIVSTRHYRAPEVILELGWAQPCDVWSIGCILFEYYLGFTLFQTHDNREHLAMMERILGPVPSRMIRKTRKQKYFYHGRLDWDENTSAGRYVRENCKPLRRYLLSEAEEHHQLFDLIEGMLEYEPAKRVSLAESLKHPFF	Alphafold3
5-vertebrate	Metazoa|Chordata|Coelacanthiformes	Latimeria chalumnae	Latimeria chalumnae CLK3	XP_005994151.1	YEIAGDLGEGTFGKVVECIDHCSSKSRVALKIIKNVEKYREAARLEINVLEKIQEKDRDDKFLCVQMSDWFDYHGHMCITFELLGKSTFDFLKDNNYLPFPIHHIRHIAYQLCCGLKFLHDNKLTHTDLKPENILFVNSDFDMSYNAEKKCNERFVRNTDVRIVDFGSATFDYEYHTTIVATRHYRPPEVILELGWSQPCDVWSIGCILFEYYLGFTLFQTHDNREHLAMMEKILGPIPPHMMQSTRKQKYFYRGNLMWDENTSDGRYVKENCKPLRGYMILDSVEHRQLFDLMRQMLEYDPIKRITFKEALKHPFF	Alphafold3
5-vertebrate	Metazoa|Chordata|Coelacanthiformes	Latimeria chalumnae	Latimeria chalumnae CLK4	XP_064422905.1	YEIVCTLGEGAFGKVVECTDHKREDARVAIKIIKNVDRYREAAFSEVKVLEQINSLDTSHMCCVKMFEWFEVHGHVCIVFEMLGLSTYDFLKENNFMPFQLQHIRHMAYQICSAVNILHQHKLTHTDLKPENILFVNPDYIVEYNPKMKRDDRTLKNTDIKVIDFGSATYDDEHHSKVISTRHYRAPEVILELVWSQACDVWSIGCILIEYYNGLTLFQTHDSKEHLAMMERILGPLPTHMIQKTRRRKYFHHDRLDWDEHSSAGRYVRKHCKPLKQYMVCQDAEHEKLFDLIGQMLEFDPAKRITLDEALQHPFF	Alphafold3
5-vertebrate	Metazoa|Chordata|Crocodylia	Crocodylus porosus	Crocodylus porosus CLK1	XP_019409347.1	YEIVATLGEGAFGKVVECIDRKAGGRHVAVKIVKNVDRYSEAARSEIQVLEHLNVSDPSSTYRCVQMLEWFDHHGHVCIVFELLGLSTYDFIKENGFLPFRLDHIRKMAYQICKSVNFLHLNKLTHTDLKPENILFVKSDYVEEYNPKLKRDERTLKSPDIKVVDFGSATYDDEHHSTLVSTRHYRAPEVILALGWSQPCDVWSIGCILIEYYLGFTIFPTHDSKEHLAMMEKILGPLPVHMIQKTRKRKYFHHDQLDWDEHSSAGRYVSRRCKPLKEFMLCQDSEHENLFDLIQKMLEYDPAKRITLDAALKHPFF	Alphafold3
5-vertebrate	Metazoa|Chordata|Crocodylia	Crocodylus porosus	Crocodylus porosus CLK2	XP_019412411.1	YEIISTLGEGTFGRVVQCVDHRRGGARVALKIIKNVEKYKEAARLEINVLEKINEKDPENKNLCVRMFDWFDYHGHMCISFELLGLSTFDFLKDNNYLPYPIHQVRHMAFQVCQAVRFLHDNKLTHTDLKPENILFVSSDYELTYNLEKKRDERSVKSTAIRVVDFGSATFDHEHHSTIVSTRHYRAPEVILELGWSQPCDVWSIGCIIFEYYVGFTLFQTHDNREHLAMMERILGPIPSRMIRKTRKQKYFYHGRLDWDENTSAGRYVRENCKPLQRYLTSEAEDHHRLFDLIESLLEYEPSKRITLAEALKHPFF	Alphafold3
5-vertebrate	Metazoa|Chordata|Crocodylia	Crocodylus porosus	Crocodylus porosus CLK3	XP_019388850.1	YEIVGSLGEGTFGKVVECVDHARGKSQVALKIIKNVGKYREAARLEINVLKKIRERDKDNKFLCVLMSDWFNFHGHMCIAFELLGKNTFEFLKDNNFQPYSLSQIRHMAYQLCHALRFLHDNQLTHTDLKPENILFVNSAFDTLYNEKKSCEEKSIRNTSIRVADFGSATFDHEHHTTIVATRHYRPPEVILELGWAQPCDVWSTGCILFEYYRGFTLFQTHENREHLVMMEKILGPIPSHMIHKTRKQKYFHNGNLVWDESTSDGRYVQENCKPLRTYMLHDSLDHLQFFDLMRRMLEFDPSQRIMFSEALMHPFF	Alphafold3
5-vertebrate	Metazoa|Chordata|Crocodylia	Crocodylus porosus	Crocodylus porosus CLK4	XP_019390717.1	YEIVDTLGEGAFGKVVECIDHHMRGMHVAVKIVKNVSRYREAARSEIQVLEHLNSMDPSSTFRCVQMLEWFDHHGHVCIVFELLGLSTYDFIKENSFLPFRIDDIRHMAYQICQSINFLHHNKLTHTDLKPENILFVHSDYIVKYNAKMKRDERTLKNTDIKVVDFGSATFDDEHHSTLVSTRHYRAPEVILALGWSQPCDVWSIGCILIEYYLGFTVFQTHDSKEHLAMMERILGPLPTHMIKKSSKHYFHHDQLDWDEHSSAGRYVRRRCKPLKEFMHCQDADHQILFDLVRKMLEYDPSDRITLDEALQHPFF	Alphafold3
5-vertebrate	Metazoa|Chordata|Hyperoartia	Petromyzon marinus	Petromyzon marinus CLK2a	XP_032809804.1	YEIISTLGEGTFGKVVHCIDHDRGKAKIALKIIKNVDKYREAARLEINVLEKINEKDPRNKYLCVQMYDWFDYHGHMCIAFELLGLSTFDFLKENNYLPYPLHQVRLMAYQLCYAIKFLHDNKLTHTDLKPENILFVDSEYDIKYNPQKKRDERTVRNADIRVVDFGSATFDYEHHSTIVSTRHYRAPEVLLELGWSQPCDVWSIGCIVFEFYLGFTLFQTHDNREHLAMMERTLGLIPSRMVRRTRKQKYFHHGHLDWDESSSAGKYVRENCKPLRRYVVCDDAQHHQLFDLIEKMLQYEPSKRITLGEALKHPFF	Alphafold3
5-vertebrate	Metazoa|Chordata|Hyperoartia	Petromyzon marinus	Petromyzon marinus CLK2b	XP_032824789.1	YEVISTLGEGTFGKVVRCADHLGGKSEVAVKIIKNVDKYREAAKLEINVLEKINEKHCDGKQLCVQMYDWFDYHGHICIVFQLLGLSTFDFLRDNLYLPFPLHQVRHMAHQLCRAVKFLHDNKLTHTDLKPENILFVNSDFHVKYNSYKRRDERTVKDPTLQVVDFGSATFDHEYHSTTVSTRHYRSPEVILELGWSHPCDVWSLGCIFFEYYTGYTLFQTHDNMEHLAMMERILGRIPSDMIRATRKQKYFRHRRLDWDEDGMAGRFLRQNCKPLKRCMLASSQEHLQLLDLLQRMLEYEPSRRITLAQALRHPFF	Alphafold3
5-vertebrate	Metazoa|Chordata|Lepidosauria	Anolis carolinensis	Anolis carolinensis CLK1	XP_003215186.2	YEIVSILGEGAFGKVVECLDHKVGGRHVAVKIVKNVDRYSEAARSEIEVLQHLNATDPHSTFCCVQMLEWFEHYGHVCIVFELLGLSTYDFIKENSFLPFSLDHIRKMAYQICKSVNFLHSNKLTHTDLKPENILFVKSDYTESYNSKLKRDERTLKNPDIKVVDFGSATYDHEHHSTLVSTRHYRAPEVILALGWSQPCDVWSIGCILIEYYLGFTIFPTHDSKEHLAMMEKILGPLPVHMVQKTRKRKYFHHDQLDWDEHSSAGRYVSRRCKPLKEFMQCHDADHENLFNLIQKMLEYDPAKRITLAEALEHPFF	Alphafold3
5-vertebrate	Metazoa|Chordata|Lepidosauria	Anolis carolinensis	Anolis carolinensis CLK2	XP_062820947.1	YEIISTLGEGTFGRVVQCVDHRRGNTRVALKIIKNVEKYKEAARLEINVLEKINEKDPENKNLCVQMYDWFDYHGHMCISFELLGLSTFDFLKDNNYLPYPLHQIRHMAYQVCQAVKFLHENKLTHTDLKPENILFVNSDYEMTYNLEKKRDERSVKNTAVRVVDFGSATFDHEHHSTIVSTRHYRAPEVILELGWAQPCDVWSTGCILFEYYMGFTLFQTHDNREHLAMMERILGPIPSRMTRKTRKQKYFYHGRLDWDENTSAGRYVRENCKPLQRYLASEAEEHHQLFDLIEGMLEYEPSKRLTLAEALKHPFF	Alphafold3
5-vertebrate	Metazoa|Chordata|Lepidosauria	Anolis carolinensis	Anolis carolinensis CLK3	XP_062819324.1	YEIVGSLGEGTFGKVVECVDHARGNSLVALKIIRNVGKYREAARLEINVLKKIKEKDKENKHLCVLMSDWFNFHGHMCIAFELLGKNTFEFLKENNFQPYPLAQIRHMAFQLCHALKFLHDNQLTHTDLKPENILFVNSEFDTLYNEKKSCEEKSIRNTWIRVADFGSATFDHEHHTTIVATRHYRPPEVILELGWAQPCDVWSIGCILFEYYRGFTLFQTHENREHLVMMEKILGSIPQHMVRKTRKQKYFHKGSLVWDENTSDGRYVQENCKPLQTYMLQESTEHMQLFHLMRQMLAFDPAQRITFAEALMHPFF	Alphafold3
5-vertebrate	Metazoa|Chordata|Lepidosauria	Anolis carolinensis	Anolis carolinensis CLK4	XP_008103070.2	YEIIATLGEGAFGKVVECIDHHMRAVHVAIKIVKNVGRYREAARSEIQVLEHLNTLDPSSTFRCVQMLEWFEHHGHMCIVFELLGLSTYDFIKENSFLPFPIELIRKMAYQICQSINFLHHNKLTHTDLKPENILFVESDYIVKYNSQMRRDERTLKNTDIKVVDFGSATYDNEHHSTLVSTRHYRAPEVILALGWSQPCDVWSIGCILIEYYLGFTVFQTHDSKEHLAMMQRILGPLPVHMIKKSRKRYFHKNELDWDEHSHAARYVRKRCKPLKEFMHCHDKDHENLFDLLRKMLEYDPVKRITLDEALEHPFF	Alphafold3
5-vertebrate	Metazoa|Chordata|Mammalia|Artiodactyla|Bovidae	Bos taurus	Bos taurus CLK1	XP_005202724.1	YEIVDTLGEGAFGKVVECIDHKAGGRHVAVKIVKNVDRYCEAARSEIQVLEHLNTTDPSSTFRCVQMLEWFEHHGHVCIVFELLGLSTYDFIKENGFLPFRLDHIRRMAYQICKSVNFLHSNKLTHTDLKPENILFVQSDYTEAYNPKMKRDERTLINPDIKVVDFGSATYDDEHHSTLVSTRHYRAPEVILALGWSQPCDVWSIGCILIEYYLGFTVFPTHDSKEHLAMMERILGPLPKHMIQKTRKRKYFHHDRLDWDEHSSAGRYVSRRCKPLKEFMLSQDAEHELLFDLIQKMLEYEPAKRITLKEALKHPFF	Alphafold3
5-vertebrate	Metazoa|Chordata|Mammalia|Artiodactyla|Bovidae	Bos taurus	Bos taurus CLK2	XP_005203755.1	YEIVSTLGEGTFGRVVQCVDHRRGGARVALKIIKNVEKYKEAARLEINVLEKINEKDPDNKNLCVQMFDWFDYHGHMCISFELLGLSTFDFLKDNNYLPYPIHQVRHMAFQLCQAVKFLHDNKLTHTDLKPENILFVNSDYELTYNLEKKRDERSVKSTAVRVVDFGSATFDHEHHSTIVSTRHYRAPEVILELGWSQPCDVWSIGCIIFEYYVGFTLFQTHDNREHLAMMERILGPIPSRMIRKTRKQKYFYRGRLDWDENTSAGRYVRENCKPLRRYLTSEAEEHHQLFDLIESMLEYEPAKRLTLGEALQHPFF	Alphafold3
5-vertebrate	Metazoa|Chordata|Mammalia|Artiodactyla|Bovidae	Bos taurus	Bos taurus CLK3	XP_059734949.1	YEIVGNLGEGTFGKVVECLDHARGKSQVALKIIRNVGKYREAARLEINVLKKIKEKDKENKFLCVLMSDWFNFHGHMCIAFELLGKNTFEFLKENNFQPYPLPHVRHMAYQLCHALRFLHENQLTHTDLKPENILFVNSEFETLYNEHKSCEEKSVKNTSIRVADFGSATFDHEHHTTIVATRHYRPPEVILELGWAQPCDVWSIGCILFEYYRGFTLFQTHENREHLVMMEKILGPIPSHMIHRTRKQKYFYKGGLVWDENSSDGRYVKENCKPLKSYMLQDTLEHVQLFDLMRRMLEFDPAQRITLAEALLHPFF	Alphafold3
5-vertebrate	Metazoa|Chordata|Mammalia|Artiodactyla|Bovidae	Bos taurus	Bos taurus CLK4	XP_059744210.1	YEIVDTLGEGAFGKVVECIDHDMDGIHVAVKIVKNVGRYREAARSEIQVLEHLNSTDPNSVFRCVQMLEWFDHHGHVCIVFELLGLSTYDFIKENSFLPFQIDHIRQMAYQICQSINFLHHNKLTHTDLKPENILFVKSDYVVKYNSKMKRDERTLKNTDIKVVDFGSATYDDEHHSTLVSTRHYRAPEVILALGWSQPCDVWSIGCILIEYYLGFTVFQTHDSKEHLAMMERILGPIPTHMIQKTRKRKYFHHNQLDWDEHSSAGRYVRRRCKPLKEFMLCHDEEHEKLFDLVRRMLEYDPVKRITLDEALQHPFF	Alphafold3
5-vertebrate	Metazoa|Chordata|Mammalia|Carnivora	Odobenus rosmarus	Odobenus rosmarus CLK1	XP_004393533.1	YEIVDTLGEGAFGKVVECIDHKAGSRHVAVKIVKNVDRYCEAARSEIQVLEHLNTTDPSSTFRCVQMLEWFEHHGHICIVFELLGLSTYDFIKENGFLPFRLDHIRKMAYQICKSVNFLHSNKLTHTDLKPENILFVQSDYTEAYNPKMKRDERTLINPDIKVVDFGSATYDDEHHSTLVSTRHYRAPEVILALGWSQPCDVWSIGCILIEYYLGFTVFPTHDSKEHLAMMERILGPLPKHMIQKTRKRKYFHHDRLDWDEHSSAGRYVSRRCKPLKQFMLSQDAEHELLFDLVEKMLEYDPAKRITLKEALKHPFF	Alphafold3
5-vertebrate	Metazoa|Chordata|Mammalia|Carnivora	Odobenus rosmarus	Odobenus rosmarus CLK2	XP_012418733.1	YEIVSTLGEGTFGRVVQCVDHRRGGARVALKIIKNVEKYKEAARLEINVLEKINEKDPDNKNLCVQMFDWFDYHGHMCISFELLGLSTFDFLKDNNYLPYPIHQVRHMAFQLCQAVKFLHDNKLTHTDLKPENILFVNSDYELTYNLEKKRDERSVKSTAVRVVDFGSATFDHEHHSTIVSTRHYRAPEVILELGWSQPCDVWSIGCIIFEYYVGFTLFQTHDNREHLAMMERILGPIPSRMIRKTRKQKYFYRGRLDWDENTSAGRYVRENCKPLRRYLTSEAEEHHQLFDLIESMLEYEPAKRLTLGEALQHPFF	Alphafold3
5-vertebrate	Metazoa|Chordata|Mammalia|Carnivora	Odobenus rosmarus	Odobenus rosmarus CLK3	XP_004407858.1	YEIVGNLGEGTFGKVVECLDHARGKSQVALKIIRNVGKYREAARLEINVLKKIKEKDKENKFLCVLMSDWFNFHGHMCIAFELLGKNTFEFLKENNFQPYPLPHVRHMAYQLCHALRFLHENQLTHTDLKPENILFVNSEFETLYNEHKSCEEKSVKNTSIRVADFGSATFDHEHHTTIVATRHYRPPEVILELGWAQPCDVWSIGCILFEYYRGFTLFQTHENREHLVMMEKILGPIPSHMIHRTRKQKYFYKGGLVWDENSSDGRYVKENCKPLKSYMLQDSLEHVQLFDLMRRMLEFDPAQRITLAEALLHPFF	Alphafold3
5-vertebrate	Metazoa|Chordata|Mammalia|Carnivora	Odobenus rosmarus	Odobenus rosmarus CLK4	XP_004416469.1	YEIVDTLGEGAFGKVVECIDHGMDGIHVAVKIVKNVGRYREAARSEIQVLEHLNSTDPNSVFRCVQMLEWFDHHGHVCIVFELLGLSTYDFIKENSFLPFQIDHIRQMAYQICQSINFLHHNKLTHTDLKPENILFVKSDYVVKYNSKMKRDERTLKNTDIKVVDFGSATYDDEHHSTLVSTRHYRAPEVILALGWSQPCDVWSIGCILIEYYLGFTVFQTHDSKEHLAMMERILGPIPTHMIQKTRKHKYFHHNQLDWDEHSSAGRYVRRRCKPLKEFMLCHDEEHEKLFDLVRRMLEYDPVKRITLDEALQHPFF	Alphafold3
5-vertebrate	Metazoa|Chordata|Mammalia|Chiroptera|Rhinolophidae	Rhinolophus ferrumequinum	Rhinolophus ferrumequinum CLK1	XP_032967792.1	YEIVDTLGEGAFGKVVECIDRKAGDRHVAVKIVKNVDRYCEAARSEIQVLEHLNTTDPSSTFRCVQMLEWFEHHGHICIVFELLGLSTYDFIKENGFLPFQMDHIRKMAHQICKSVNFLHSNKLTHTDLKPENILFVQSDYTEAYNPKMKRDERTLINPDIKVVDFGSATYDDEHHSTLVSTRHYRAPEVILALGWSQPCDVWSIGCILIEYYLGFTVFPTHDSKEHLAMMERILGPLPKHMIQKTRKRKYFHHDRLDWDEHSSAGRYVARRCKPLKEFMLSQDAEHELLFDLIQKMLEYDPAKRITLREALKHPFF	Alphafold3
5-vertebrate	Metazoa|Chordata|Mammalia|Chiroptera|Rhinolophidae	Rhinolophus ferrumequinum	Rhinolophus ferrumequinum CLK2	XP_032949061.1	YEIVSTLGEGTFGRVVQCVDHRRGGARVALKIIKNVEKYKEAARLEINVLEKINEKDPDNKNLCVQMFDWFDYHGHMCISFELLGLSTFDFLKDNNYLPYPIHQVRHMAVQLCQAVKFLHDNKLTHTDLKPENILFVNSDYELTYNLEKKRDERSVKSTAVRVVDFGSATFDHEHHSTIVSTRHYRAPEVILELGWSQPCDVWSIGCIIFEYYVGFTLFQTHDNREHLAMMERILGPIPSRMIRKTRKQKYFYRGHLDWDENTSAGRYVRENCKPLRRYLTSEAEEHHQLFDLIESMLEYEPAKRLSLGEALQHPFF	Alphafold3
5-vertebrate	Metazoa|Chordata|Mammalia|Chiroptera|Rhinolophidae	Rhinolophus ferrumequinum	Rhinolophus ferrumequinum CLK3	XP_032964387.1	YEIVGNLGEGTFGKVVECLDHARGKSQVALKIIRNVGKYREAARLEINVLKKIKEKDKENKFLCVLMSDWFNFHGHMCIAFELLGKNTFEFLKENNFQPYPLPHVRHMAYQLCHALRFLHENQLTHTDLKPENILFVNSEFETLYNEHKSCEQKSVKNTSIRVADFGSATFDHEHHTTIVATRHYRPPEVILELGWAQPCDVWSIGCILFEYYRGFTLFQTHENREHLVMMEKILGPIPSHMIHRTRKQKYFYKGGLVWDENSSDGRYVKENCKPLKSYMLQDSVEHVQLFDLMRRMLEFDPAQRITLAEALLHPFF	Alphafold3
5-vertebrate	Metazoa|Chordata|Mammalia|Chiroptera|Rhinolophidae	Rhinolophus ferrumequinum	Rhinolophus ferrumequinum CLK4	XP_032952338.1	YEIVDTLGEGAFGKVVECIDHGMDGMHVAVKIVKNVGRYREAARSEIQVLEHLNTTDPNSVFRCVQMLEWFDHHGHVCIVFELLGLSTYDFIKENSFLPFQIDHIRQMAYQICQSINFLHHNKLTHTDLKPENILFVKSDYVVKYNSKMKRDERTLKNTDIKVVDFGSATYDDEHHSTLVSTRHYRAPEVILALGWSQPCDVWSIGCILIEYYLGFTVFQTHDSKEHLAMMERILGPIPTHMIQKTRKRKYFHHNQLDWDEHSSAGRYVRRRCKPLKEFMLCHDEEHEKLFDLVRRMLEYDPVKRITLDEALQHPFF	Alphafold3
5-vertebrate	Metazoa|Chordata|Mammalia|Diprotodontia	Phascolarctos cinereus	Phascolarctos cinereus CLK1	XP_020826740.1	YEIVDTLGEGAFGKVVECIDHKLGGRRVAVKIVKNVDRYSEAAHSEIQVLEHINSTDPNSTFRCVKMLEWFEHLGHVCIVFELLGLSTYDFIKENSFLPFRMDHIRKMAYQICKSVNFLHSNKLTHTDLKPENILFVQSDYTEQYNPKTRRDERTVKNPDIKVVDFGSATYDDEHHSTLVSTRHYRAPEVILALGWAQPCDVWSIGCILIEYYLGFTIFPTHDSKEHLAMMERILGPLPKHMIQKTRIQKYFRHYQLDWDEHSSAGRYVQRRCKPLKEFMHSQDADHELLFDLIQKMLAYDPNERITLKEALKHPFF	Alphafold3
5-vertebrate	Metazoa|Chordata|Mammalia|Diprotodontia	Phascolarctos cinereus	Phascolarctos cinereus CLK2	XP_020847257.1	YEIVSTLGEGTFGRVVQCVDHRRGGARVALKIIKNVEKYKEAARLEINVLEKINEKDPDNKNLCVQMFDWFDYHGHMCISFELLGLSTFDFLKDNNYLPYPIHQVRHMAFQLCQAVKFLHDNKLTHTDLKPENILFVNSDYELTYNLEKKRDERSVKNTAVRVVDFGSATFDHEHHSTIVSTRHYRAPEVILELGWTQPCDVWSIGCIIFEYYVGFTLFQTHDNREHLAMMERILGPIPSRMIRKTRKQKYFYRGRLDWDENTSAGRYVRENCKPLRRYLTSEADEHHQLFDLIESMLEYEPAKRLTLGEALQHPFF	Alphafold3
5-vertebrate	Metazoa|Chordata|Mammalia|Diprotodontia	Phascolarctos cinereus	Phascolarctos cinereus CLK3	XP_020850179.1	YEIVGSLGEGTFGKVVECLDHARGKSQVALKIIRNVGKYREAARLEINVLKKIKEKDKENKFLCVLMSDWFNFHGHMCIAFELLGKNTFEFLKENNFQPYPLPHVRHMAYQLCHALRFLHENQLTHTDLKPENILFVNSDFDTLYNENKSCEEKSVKNTSIRVADFGSATFDHEHHTTIVATRHYRPPEVILELGWAQPCDVWSIGCILFEYYRGFTLFQTHENREHLVMMEKILGPIPSHMIHRTRKQKYFYKGGLVWDENTSDGRYVKENCKPLRSYMLHDSLEHVQLFDLMRRMLEFDPAQRITLAEALLHPFF	Alphafold3
5-vertebrate	Metazoa|Chordata|Mammalia|Diprotodontia	Phascolarctos cinereus	Phascolarctos cinereus CLK4	XP_020854343.1	YEIVATLGEGAFGKVVECIDHDMDDTHVAVKIVKNVGRYREAARSEIQVLEHLNSTDPNSVFRCVQMLEWFDHHGHVCIVFELLGLSTYDFIKENSFLPFQLDHIRQMAYQICQSINFLHHNKLTHTDLKPENILFVKSDYVVKYNSKMKRDERTLKNTDIKVVDFGSATYDDEHHSTLVSTRHYRAPEVILALGWSQPCDVWSIGCILIEYYLGFTVFQTHDSKEHLAMMERILGPIPTHMIQKTRKRKYFHHNQLDWDEHSSAGRYVRRRCKPLKEFMLCHDAEHENLFDLVRRMLEYDPAKRITLDEALQHPFF	Alphafold3
5-vertebrate	Metazoa|Chordata|Mammalia|Primates|Hominidae	Gorilla gorilla	Gorilla gorilla CLK1	XP_055235345.1	YEIVDTLGEGAFGKVVECIDHKAGGRHVAVKIVKNVDRYCEAARSEIQVLEHLNTTDPNSTFRCVQMLEWFEHHGHICIVFELLGLSTYDFIKENGFLPFRLDHIRKMAYQICKSVNFLHSNKLTHTDLKPENILFVQSDYTEAYNPKIKRDERTLINPDIKVVDFGSATYDDEHHSTLVSTRHYRAPEVILALGWSQPCDVWSIGCILIEYYLGFTVFPTHDSKEHLAMMERILGPLPKHMIQKTRKRKYFHHDRLDWDEHSSAGRYVSRRCKPLKEFMLSQDVEHECLFDLIQKMLEYDPAKRITLKEALKHPFF	Alphafold3
5-vertebrate	Metazoa|Chordata|Mammalia|Primates|Hominidae	Gorilla gorilla	Gorilla gorilla CLK2a	XP_018879381.1	YEIVSTLGEGTFGRVVQCVDHRRGGARVALKIIKNVEKYKEAARLEINVLEKINEKDPDNKNLCVQMFDWFDYHGHMCISFELLGLSTFDFLKDNNYLPYPIHQVRHMAFQLCQAVKFLHDNKLTHTDLKPENILFVNSDYELTYNLEKKRDERSVKSTAVRVVDFGSATFDHEHHSTIVSTRHYRAPEVILELGWSQPCDVWSIGCIIFEYYVGFTLFQTHDNREHLAMMERILGPIPSRMIRKTRKQKYFYRGRLDWDENTSAGRYVRENCKPLRRYLTSEAEEHHQLFDLIESMLEYEPAKRLTLGEALQHPFF	Alphafold3
5-vertebrate	Metazoa|Chordata|Mammalia|Primates|Hominidae	Gorilla gorilla	Gorilla gorilla CLK2b	XP_055203297.1	YEIVSTLGKGTFGRVVQCVDHRRGGARVALKIIKNVEKYKEAARLEINVLEKINEKDPGKNLCVQMFDWFDYHGHMCISLELLGLSTFDFLKDNNHLPYPIHQVHHMAFQLCQAVKFLHDNKLTHTDLKPENILFVNSDYELTYNLEKKRHERSVKSTAVRVGDFGSATFDHEHHSTIVSTRHYRAPEVILELGWSQPCDVWSIGCIIFEYYVGFTLFQTHDNRQHLATMERILGPIPSRMIRKTRKQKYFYRGRLDWDENTSAGRYVLENCKPLRQYLTSEAEEDHQLFDLIESMLEYEPAQRLTLGEALQHPFF	Alphafold3
5-vertebrate	Metazoa|Chordata|Mammalia|Primates|Hominidae	Gorilla gorilla	Gorilla gorilla CLK3	XP_055219746.1	YEIVGNLGEGTFGKVVECLDHARGKSQVALKIIRNVGKYREAARLEINVLKKIKEKDKENKFLCVLMSDWFNFHGHMCIAFELLGKNTFEFLKENNFQPYPLPHVRHMAYQLCHALRFLHENQLTHTDLKPENILFVNSEFETLYNEHKSCEEKSVKNTSIRVADFGSATFDHEHHTTIVATRHYRPPEVILELGWAQPCDVWSIGCILFEYYRGFTLFQTHENREHLVMMEKILGPIPSHMIHRTRKQKYFYKGGLVWDENSSDGRYVKENCKPLKSYMLQDSLEHVQLFDLMRRMLEFDPAQRITLAEALLHPFF	Alphafold3
5-vertebrate	Metazoa|Chordata|Mammalia|Primates|Hominidae	Gorilla gorilla	Gorilla gorilla CLK4	XP_055242388.1	YEIVDTLGEGAFGKVVECIDHGMDGMHVAVKIVKNVGRYREAARSEIQVLEHLNSTDPNSVFRCVQMLEWFDHHGHVCIVFELLGLSTYDFIKENSFLPFQIDHIRQMAYQICQSINFLHHNKLTHTDLKPENILFVKSDYVVKYNSKMKRDERTLKNTDIKVVDFGSATYDDEHHSTLVSTRHYRAPEVILALGWSQPCDVWSIGCILIEYYLGFTVFQTHDSKEHLAMMERILGPIPQHMIQKTRKRKYFHHNQLDWDEHSSAGRYVRRRCKPLKEFMLCHDEEHEKLFDLVRRMLEYDPTQRITLDEALQHPFF	Alphafold3
5-vertebrate	Metazoa|Chordata|Mammalia|Primates|Hominidae	Homo sapiens	Homo sapiens CLK1	NP_004062.2	YEIVDTLGEGAFGKVVECIDHKAGGRHVAVKIVKNVDRYCEAARSEIQVLEHLNTTDPNSTFRCVQMLEWFEHHGHICIVFELLGLSTYDFIKENGFLPFRLDHIRKMAYQICKSVNFLHSNKLTHTDLKPENILFVQSDYTEAYNPKIKRDERTLINPDIKVVDFGSATYDDEHHSTLVSTRHYRAPEVILALGWSQPCDVWSIGCILIEYYLGFTVFPTHDSKEHLAMMERILGPLPKHMIQKTRKRKYFHHDRLDWDEHSSAGRYVSRRCKPLKEFMLSQDVEHERLFDLIQKMLEYDPAKRITLREALKHPFF	Alphafold3
5-vertebrate	Metazoa|Chordata|Mammalia|Primates|Hominidae	Homo sapiens	Homo sapiens CLK2	NP_001281267.1	YEIVSTLGEGTFGRVVQCVDHRRGGARVALKIIKNVEKYKEAARLEINVLEKINEKDPDNKNLCVQMFDWFDYHGHMCISFELLGLSTFDFLKDNNYLPYPIHQVRHMAFQLCQAVKFLHDNKLTHTDLKPENILFVNSDYELTYNLEKKRDERSVKSTAVRVVDFGSATFDHEHHSTIVSTRHYRAPEVILELGWSQPCDVWSIGCIIFEYYVGFTLFQTHDNREHLAMMERILGPIPSRMIRKTRKQKYFYRGRLDWDENTSAGRYVRENCKPLRRYLTSEAEEHHQLFDLIESMLEYEPAKRLTLGEALQHPFF	Alphafold3
5-vertebrate	Metazoa|Chordata|Mammalia|Primates|Hominidae	Homo sapiens	Homo sapiens CLK3	NP_003983.2	YEIVGNLGEGTFGKVVECLDHARGKSQVALKIIRNVGKYREAARLEINVLKKIKEKDKENKFLCVLMSDWFNFHGHMCIAFELLGKNTFEFLKENNFQPYPLPHVRHMAYQLCHALRFLHENQLTHTDLKPENILFVNSEFETLYNEHKSCEEKSVKNTSIRVADFGSATFDHEHHTTIVATRHYRPPEVILELGWAQPCDVWSIGCILFEYYRGFTLFQTHENREHLVMMEKILGPIPSHMIHRTRKQKYFYKGGLVWDENSSDGRYVKENCKPLKSYMLQDSLEHVQLFDLMRRMLEFDPAQRITLAEALLHPFF	Alphafold3
5-vertebrate	Metazoa|Chordata|Mammalia|Primates|Hominidae	Homo sapiens	Homo sapiens CLK4	NP_065717.1	YEIVDTLGEGAFGKVVECIDHGMDGMHVAVKIVKNVGRYREAARSEIQVLEHLNSTDPNSVFRCVQMLEWFDHHGHVCIVFELLGLSTYDFIKENSFLPFQIDHIRQMAYQICQSINFLHHNKLTHTDLKPENILFVKSDYVVKYNSKMKRDERTLKNTDIKVVDFGSATYDDEHHSTLVSTRHYRAPEVILALGWSQPCDVWSIGCILIEYYLGFTVFQTHDSKEHLAMMERILGPIPQHMIQKTRKRKYFHHNQLDWDEHSSAGRYVRRRCKPLKEFMLCHDEEHEKLFDLVRRMLEYDPTQRITLDEALQHPFF	Alphafold3
